# Supplementary material for: PAX6 promotes neuroendocrine phenotypes of prostate cancer via enhancing MET/STAT5A-mediated chromatin accessibility
Source: J Exp Clin Cancer Res. 2024 May 15;43:144. doi: 10.1186/s13046-024-03064-1 (PMC11094950; doi:10.1186/s13046-024-03064-1)
Supplement: Supplementary file 3 — Supplementary Material 3 [file 13046_2024_3064_MOESM3_ESM.xlsx]

## Sheet: Sheet1
#ID	Symbol	NC1	NC2	NC3	SHPAX6-1	SHPAX6-2	SHPAX6-3
ENSG00000110514	MADD	6.53868	6.64341	7.05006	4.12346	6.03747	4.79012
Homo_sapiens_newGene_4320	Homo_sapiens_newGene_4320	5.12145	4.75755	4.50247	4.85806	4.09806	4.51551
ENSG00000086015	MAST2	15.2006	14.1596	17.0427	9.47422	13.2184	12.2207
Homo_sapiens_newGene_4328	Homo_sapiens_newGene_4328	0.61682	0.784341	0.999479	0.353861	0.288031	0.524889
ENSG00000169740	ZNF32	17.022	19.9339	17.8144	21.4119	12.587	14.8075
ENSG00000261609	GAN	1.26461	1.04399	1.23409	1.00911	2.61903	1.50512
ENSG00000169744	LDB2	0	0	0	0	0	0
ENSG00000168298	HIST1H1E	1.19937	0.921554	1.44695	0.653493	1.05214	1.36356
ENSG00000168297	PXK	5.38774	5.64067	4.70935	2.83896	5.21315	4.39651
ENSG00000168291	PDHB	29.7165	31.3747	27.8242	31.4071	26.9274	32.6823
Homo_sapiens_newGene_1741	Homo_sapiens_newGene_1741	0.666909	0.736266	0.533922	0.245188	0.479906	0.735436
Homo_sapiens_newGene_1740	Homo_sapiens_newGene_1740	0	0	0	0.862269	0	0
Homo_sapiens_newGene_1743	Homo_sapiens_newGene_1743	0	0	0.171215	0	0.408124	0.042699
Homo_sapiens_newGene_1742	Homo_sapiens_newGene_1742	0.064181	0.166173	0.354089	0.398225	0	0.419514
Homo_sapiens_newGene_1745	Homo_sapiens_newGene_1745	0.473398	0.655552	0.747037	0.847122	0.854768	0.978889
Homo_sapiens_newGene_1744	Homo_sapiens_newGene_1744	0	0	0	0.653817	0	0
Homo_sapiens_newGene_1746	Homo_sapiens_newGene_1746	0.74306	0.789562	0.809908	1.46444	1.17501	1.08583
Homo_sapiens_newGene_1749	Homo_sapiens_newGene_1749	0.316993	0.614392	0	1.37237	0.44618	0
Homo_sapiens_newGene_1748	Homo_sapiens_newGene_1748	0.173812	0.425618	0.314902	0	0	0.057689
Homo_sapiens_newGene_640	Homo_sapiens_newGene_640	0.512447	0.597618	0.474036	0.327269	0.333002	0.236109
Homo_sapiens_newGene_641	Homo_sapiens_newGene_641	0	0	0	0	0.454359	0
Homo_sapiens_newGene_646	Homo_sapiens_newGene_646	0.52629	0.371696	0.24737	0.165591	0.26689	0.486666
Homo_sapiens_newGene_647	Homo_sapiens_newGene_647	0	0	0	0.514336	0	0
Homo_sapiens_newGene_644	Homo_sapiens_newGene_644	0.082407	0.742455	0.566979	0.090446	0.275567	0.114746
Homo_sapiens_newGene_3676	Homo_sapiens_newGene_3676	0	0.038001	0.10569	0	0.236338	0
Homo_sapiens_newGene_3675	Homo_sapiens_newGene_3675	0.691855	0.66782	0.378668	0.250941	0.728186	0.810022
Homo_sapiens_newGene_3674	Homo_sapiens_newGene_3674	0	0.055167	0.475771	0	0.133908	0
ENSG00000149792	MRPL49	78.2808	80.2199	87.0177	57.0823	64.7708	70.491
Homo_sapiens_newGene_3672	Homo_sapiens_newGene_3672	0.681629	0.365843	0.72174	0.393983	0.924832	0.488397
Homo_sapiens_newGene_3670	Homo_sapiens_newGene_3670	0.154092	0.26285	0.161311	0	0	0
ENSG00000149798	CDC42EP2	3.33658	5.57252	2.82431	12.968	4.07409	5.80628
Homo_sapiens_newGene_3678	Homo_sapiens_newGene_3678	1.0593	0	0.263465	0.160898	0.429778	0
ENSG00000183054	RGPD6	1.22036	0.886856	1.025	0.940078	2.20672	1.21411
Homo_sapiens_newGene_1297	Homo_sapiens_newGene_1297	0	0.162729	0	0.627239	0	0
Homo_sapiens_newGene_1296	Homo_sapiens_newGene_1296	0.370303	0.052915	0.184416	0.3327	0.078021	0.229653
ENSG00000250565	ATP6V1E2	6.54978	7.09278	5.93983	6.94009	6.44149	6.02468
Homo_sapiens_newGene_1293	Homo_sapiens_newGene_1293	0.685311	0	0	0.347933	0	0.089043
Homo_sapiens_newGene_1292	Homo_sapiens_newGene_1292	0	0.410312	0	0	0.114135	0
ENSG00000187961	KLHL17	5.05994	5.29815	5.5602	4.88355	3.1519	4.75553
Homo_sapiens_newGene_1290	Homo_sapiens_newGene_1290	4.38309	3.75722	3.62221	1.59393	2.77142	2.99939
Homo_sapiens_newGene_6249	Homo_sapiens_newGene_6249	0	0.486214	0	0	0.249998	0.225981
ENSG00000187969	ZCCHC13	0	0	0	0	0	0
ENSG00000281593	AC006978.2	0	0	0	0	0	0.088773
ENSG00000162849	KIF26B	1.30348	1.47357	1.63496	0.706053	2.25274	1.21565
ENSG00000149243	KLHL35	0.616041	0.884977	0.731551	0.460378	0.118127	0.099204
ENSG00000184702	2024-09-05	11.9341	12.2354	8.88817	0.397932	4.8511	6.11913
Homo_sapiens_newGene_5539	Homo_sapiens_newGene_5539	0.511344	0.284996	1.03122	0.307833	0.254754	0.151766
ENSG00000283683	MYOCOS	0	0	0	0	0	0
Homo_sapiens_newGene_5534	Homo_sapiens_newGene_5534	0.111636	0	0.187996	0.029879	0.317151	0.31188
Homo_sapiens_newGene_5535	Homo_sapiens_newGene_5535	0	0	0.219107	0.217229	0.349375	0.131193
Homo_sapiens_newGene_5533	Homo_sapiens_newGene_5533	0.69296	1.01035	0.919394	2.03886	0.886669	0.751096
ENSG00000184708	EIF4ENIF1	6.02372	5.47933	6.49711	3.66094	4.43922	4.24537
ENSG00000184709	LRRC26	0.500894	0.613497	0.487315	0	0.034575	0
ENSG00000163462	TRIM46	2.4436	2.5194	2.53732	1.95771	2.02711	1.7195
ENSG00000163463	KRTCAP2	134.651	145.732	122.098	278.551	95.7003	152.529
Homo_sapiens_newGene_3589	Homo_sapiens_newGene_3589	2.78704	3.45176	2.51024	2.65457	2.66384	2.72324
ENSG00000163466	ARPC2	165.504	173.016	155.566	192.493	161.479	177.902
ENSG00000163467	TSACC	2.13419	2.28199	2.02233	1.95125	1.56506	2.50128
ENSG00000163468	CCT3	523.87	507.163	468.542	539.378	541.805	581.428
Homo_sapiens_newGene_3584	Homo_sapiens_newGene_3584	1.39087	3.27483	4.14917	8.51052	2.48023	5.13293
Homo_sapiens_newGene_3587	Homo_sapiens_newGene_3587	0	0.385288	0	0	0.299531	0.1274
Homo_sapiens_newGene_3586	Homo_sapiens_newGene_3586	0.236917	0.270783	0.258196	0	0.216706	0.210908
Homo_sapiens_newGene_3581	Homo_sapiens_newGene_3581	0.303792	0	0.436947	0.167753	0.125823	0.04169
Homo_sapiens_newGene_3580	Homo_sapiens_newGene_3580	0.429276	0.189178	0.642642	0	0.347224	0
Homo_sapiens_newGene_3583	Homo_sapiens_newGene_3583	0	0	0	0	0	0.232386
ENSG00000162599	NFIA	1.10988	1.0518	1.24625	1.62955	2.09974	1.10104
ENSG00000162598	C1orf87	0	0	0	0	0	0
ENSG00000162592	CCDC27	0.033769	0.014524	0.05452	0	0	0
ENSG00000162591	MEGF6	0.829258	0.920925	1.43494	0.187683	0.439625	0.407497
ENSG00000029363	BCLAF1	10.2392	7.79283	8.34289	4.82046	13.1101	7.93234
ENSG00000162595	DIRAS3	0.080623	0.195929	0.052243	0	0.022655	0.037835
ENSG00000162594	IL23R	0	0	0	0	0	0
ENSG00000118640	VAMP8	35.0812	41.6653	35.3464	45.6654	22.7209	35.3973
ENSG00000168488	ATXN2L	53.3248	54.5384	64.0164	40.9322	51.8463	43.5985
ENSG00000159961	OR3A3	0	0	0	0	0	0
ENSG00000115073	ACTR1B	26.3115	25.8195	24.7766	19.1369	20.1068	23.3813
ENSG00000259164	AC007375.1	0	0	0	0	0.004252	0.008156
ENSG00000213853	EMP2	10.3877	9.44283	10.2037	6.93997	8.12933	7.93082
ENSG00000213859	KCTD11	7.65748	7.82892	8.88301	5.44814	6.77841	7.40336
Homo_sapiens_newGene_2986	Homo_sapiens_newGene_2986	1.46239	1.01808	1.00391	0	0.426321	0.728069
Homo_sapiens_newGene_2987	Homo_sapiens_newGene_2987	0.507436	0.179791	0.268998	0.564643	1.01822	0.591568
Homo_sapiens_newGene_2984	Homo_sapiens_newGene_2984	0.232498	0	0	0	0.263614	0
Homo_sapiens_newGene_2983	Homo_sapiens_newGene_2983	0.350142	0	0.417993	0.517379	0.2693	0
Homo_sapiens_newGene_2980	Homo_sapiens_newGene_2980	0	0.162729	0	0	0	0
Homo_sapiens_newGene_2981	Homo_sapiens_newGene_2981	0	0	0	0.399367	0	0
Homo_sapiens_newGene_2988	Homo_sapiens_newGene_2988	0.611386	0.058666	0.292913	0	0.109636	0.19056
ENSG00000055070	SZRD1	75.4794	73.1666	77.4857	48.6857	63.3741	61.3434
ENSG00000155719	OTOA	0	0	0	0	0	0
ENSG00000162337	LRP5	27.3045	27.281	32.7191	13.667	24.4596	19.6803
ENSG00000155714	PDZD9	0	0.056242	0.038977	0	0	0
ENSG00000182010	RTKN2	0.915806	0.869163	0.458279	0.812408	0.674125	0.811624
ENSG00000182013	PNMA8A	0	0.023379	0.028126	0	0	0
Homo_sapiens_newGene_4660	Homo_sapiens_newGene_4660	1.45217	1.69099	2.10143	1.10064	0.958815	1.79752
Homo_sapiens_newGene_4663	Homo_sapiens_newGene_4663	0.170638	0.318435	0.143403	0.072133	0	0.134787
Homo_sapiens_newGene_4662	Homo_sapiens_newGene_4662	1.12375	0.861067	1.39314	1.31773	1.2469	1.35373
Homo_sapiens_newGene_4665	Homo_sapiens_newGene_4665	1.89222	2.34843	1.9993	1.23916	2.59254	1.89963
Homo_sapiens_newGene_4666	Homo_sapiens_newGene_4666	0	0	0	0.257168	0	0
ENSG00000164659	KIAA1324L	1.90027	1.45481	1.98009	0.992154	2.96468	1.82149
ENSG00000178372	CALML5	0	0	0	0	0	0
ENSG00000164651	SP8	0	0	0	0	0	0.009002
ENSG00000164654	MIOS	6.39385	6.73635	7.58683	6.39908	9.73823	8.22675
ENSG00000114978	MOB1A	25.3628	21.568	23.0573	17.6196	31.7467	22.7464
ENSG00000206113	CFAP99	0	0.041072	0.05704	0	0	0
ENSG00000161021	MAML1	8.56932	7.90928	9.93627	3.32845	7.52354	5.35349
ENSG00000254692	AL136295.1	0	2.02713	1.63961	0	0	4.13729
ENSG00000257341	AL928654.3	0.598942	0.139049	0	2e-06	0.397982	0.883799
ENSG00000119509	INVS	4.19028	3.52771	4.21462	2.72445	6.05222	4.06015
ENSG00000165309	ARMC3	0.177591	0.249439	0.210453	0.076961	0.112229	0.036209
ENSG00000165304	MELK	60.4096	48.4253	53.7425	41.8126	64.1487	54.697
ENSG00000165300	SLITRK5	0	0	0	0	0	0
ENSG00000101608	MYL12A	296.668	292.212	272.606	407.249	273.469	345.575
ENSG00000101605	MYOM1	0.053408	0.018563	0.037117	0	0.037196	0
ENSG00000121335	PRB2	0	0	0	0	0	0
ENSG00000198791	CNOT7	17.8608	13.7036	17.229	12.7899	22.1382	17.2442
ENSG00000198792	TMEM184B	29.7153	30.6943	33.2769	22.0148	31.3419	28.8528
ENSG00000198793	MTOR	12.1001	10.5445	13.2086	9.51113	16.1487	9.80242
ENSG00000198794	SCAMP5	6.98594	6.5422	8.85252	6.74863	6.60704	6.50899
ENSG00000198795	ZNF521	0	0	0	0	0	0
ENSG00000197779	ZNF81	0.222502	0.747535	0.256237	0.766828	0.434356	0.314628
ENSG00000198797	BRINP2	0	0	0	0	0.011153	0
ENSG00000198798	MAGEB3	0	0	0	0	0	0
ENSG00000197776	KLHDC1	0.215735	0.471392	0.29435	0	0.189949	0.130557
ENSG00000175550	DRAP1	330.986	374.562	319.568	730.617	293.971	447.717
ENSG00000175556	LONRF3	2.20285	1.8042	2.19597	1.18801	3.35162	2.01663
ENSG00000197771	MCMBP	30.8779	25.5583	26.958	17.9813	30.9358	26.0924
ENSG00000161682	FAM171A2	3.68718	4.08661	4.5939	2.53541	2.50639	2.49224
ENSG00000161681	SHANK1	0.099308	0.091714	0.177277	0	0.067211	0.044645
ENSG00000284337	AC013271.1	0	0.203962	0	0.085274	0.003499	0.194575
ENSG00000100288	CHKB	10.8954	14.3258	14.0511	10.858	6.79666	7.37945
ENSG00000183864	TOB2	10.4408	10.9412	13.2435	6.20715	13.5031	9.52592
ENSG00000183862	CNGA2	0	0	0	0	0	0
ENSG00000124216	SNAI1	4.2066	5.37864	4.92679	2.9495	3.1197	3.73305
ENSG00000124217	MOCS3	4.65931	4.58923	4.50451	3.01097	4.4016	4.52
ENSG00000124214	STAU1	54.5794	46.5221	52.026	25.836	53.3084	44.571
ENSG00000124215	CDH26	0.074239	0.169359	0.062625	0.09464	0.078059	0.159962
ENSG00000124212	PTGIS	0	0.017501	0.053065	0	0.007655	0
ENSG00000247596	TWF2	54.5741	59.7736	56.2948	65.1412	42.2782	56.8391
ENSG00000247595	SPTY2D1OS	0.069209	0.257613	0.299122	0.268045	0	0.121277
ENSG00000161970	RPL26	1541.52	1631.08	1303.76	1974.2	1159.19	1495.15
Homo_sapiens_newGene_649	Homo_sapiens_newGene_649	0	0.570502	0.058148	0	0	0
ENSG00000255275	AL080251.1	0	0	0	0	0.008388	0
ENSG00000255274	SMIM35	0	0	0	0.045423	0.016407	0
ENSG00000160087	UBE2J2	51.3022	56.7704	58.8094	63.877	44.6424	55.8291
ENSG00000036054	TBC1D23	5.61343	4.75787	5.43594	3.15775	8.44657	6.09333
Homo_sapiens_newGene_642	Homo_sapiens_newGene_642	0.29488	0.248417	0.38303	0	0.162794	0
Homo_sapiens_newGene_643	Homo_sapiens_newGene_643	0	0.244912	0	0	0	0
ENSG00000002587	HS3ST1	0.255844	0.195493	0.234575	0.251692	0.16075	0.218175
ENSG00000002586	CD99	196.81	212.445	216.589	312.108	177.688	240.202
Homo_sapiens_newGene_2159	Homo_sapiens_newGene_2159	0.310193	0.797483	0	1.39556	0.499659	0.8533
Homo_sapiens_newGene_2158	Homo_sapiens_newGene_2158	0	0	0	0	0	0.160719
Homo_sapiens_newGene_2151	Homo_sapiens_newGene_2151	0.446258	0.851355	0.159457	0.174534	0.562161	0.48967
Homo_sapiens_newGene_2152	Homo_sapiens_newGene_2152	0	0	0	0	0.012155	0.181047
Homo_sapiens_newGene_2155	Homo_sapiens_newGene_2155	0.311941	0.233389	0.357436	0.167783	0.198524	0.646589
Homo_sapiens_newGene_2154	Homo_sapiens_newGene_2154	0.481813	0.627907	0.345855	0.773359	0.065601	0.09555
ENSG00000177954	RPS27	1138.42	1311.55	880.815	1765.78	696.618	937.602
ENSG00000177951	BET1L	19.8538	21.0869	22.3521	17.3423	17.4293	19.9835
ENSG00000198242	RPL23A	687.53	712.663	600.071	1249.86	584.696	807.436
ENSG00000198246	SLC29A3	3.23883	3.29597	3.64479	2.91459	3.18232	3.54484
ENSG00000092140	G2E3	8.72853	6.55664	8.00907	5.23251	15.0459	9.58093
ENSG00000135916	ITM2C	98.3139	106.908	101.302	82.8259	81.209	89.4755
ENSG00000135914	HTR2B	0.042514	0	0	0.071334	0.151116	0.064402
ENSG00000135913	USP37	1.33442	1.16477	1.73613	1.40207	2.31371	1.08866
ENSG00000135912	TTLL4	4.28292	4.15478	4.79781	2.95168	4.36606	3.65328
ENSG00000092148	HECTD1	19.6031	16.6446	21.2725	10.3601	33.6145	17.5095
ENSG00000034693	PEX3	8.136	5.60613	6.48755	5.12416	7.84283	7.94626
ENSG00000135919	SERPINE2	5.35272	4.86381	4.70078	2.7408	4.30697	4.05522
ENSG00000176396	EID2	10.7214	10.6331	9.66599	12.0034	9.88834	10.4257
ENSG00000176390	CRLF3	10.075	8.56027	9.44632	4.71539	11.3421	8.36187
ENSG00000176393	RNPEP	68.1992	67.4791	67.1226	75.8534	60.8514	65.924
ENSG00000176399	DMRTA1	0.410531	0.535845	0.493568	0.340474	0.336194	0.32317
ENSG00000083635	NUFIP1	4.87409	4.16505	3.76082	3.20374	4.34794	4.16117
ENSG00000063515	GSC2	0	0	0	0	0	0
ENSG00000167531	LALBA	0	0	0	0	0	0
ENSG00000167536	DHRS13	6.82151	7.39533	9.06186	1.31892	1.68401	2.55858
ENSG00000167535	CACNB3	17.4104	18.181	17.975	10.4962	12.9988	12.9342
ENSG00000188886	ASTL	0	0	0	0	0	0
ENSG00000188883	KLRG2	0.276985	0.156137	0.403392	0.162588	0.150212	0.083688
ENSG00000094796	KRT31	0	0	0	0	0	0.03021
Homo_sapiens_newGene_3673	Homo_sapiens_newGene_3673	0	0	0	0.312069	0	0
ENSG00000237289	CKMT1B	0.342664	0.15924	0.209617	0.19708	0.043913	0.192513
ENSG00000153207	AHCTF1	5.65206	4.74488	6.09197	2.60805	9.33613	5.51084
ENSG00000049192	ADAMTS6	0.155878	0.158077	0.144686	0.08713	0.142732	0.146408
ENSG00000101323	HAO1	0	0	0	0	0	0
ENSG00000237136	C4orf51	0	0	0	0.108717	0	0
ENSG00000177042	TMEM80	7.49436	8.66423	7.67222	5.43324	6.12648	5.82009
ENSG00000177047	IFNW1	0	0	0	0	0.023518	0
ENSG00000129566	TEP1	4.0703	3.08439	4.43093	1.63792	4.60614	3.22219
ENSG00000177045	SIX5	9.27759	10.7761	10.9669	4.08485	3.61768	4.12923
ENSG00000154252	GAL3ST2	0.034736	0.05155	0.157528	0	0	0
ENSG00000141232	TOB1	30.4825	31.2134	34.2656	13.5858	20.5756	19.3819
ENSG00000277556	OR13C5	0	0	0	0	0	0
ENSG00000172673	THEMIS	0	0	0	0	0	0
ENSG00000172671	ZFAND4	1.87474	1.57888	2.04965	0.861737	2.55862	1.6986
ENSG00000236424	TSPY10	0	0	0	0	0	0
ENSG00000136750	GAD2	0.007354	0	0	0	0	0.008231
ENSG00000136754	ABI1	9.60416	7.84016	7.73394	6.45496	10.7879	9.99352
ENSG00000136758	YME1L1	27.9515	23.8585	26.3967	18.5568	36.6291	27.8579
ENSG00000116014	KISS1R	0.188246	0.499545	0.445844	0.236753	0.105673	0.208451
ENSG00000116017	ARID3A	2.25175	2.23714	2.43082	1.65525	2.47749	2.22422
ENSG00000116016	EPAS1	9.8835	9.34364	11.0849	1.67378	4.60302	3.3131
Homo_sapiens_newGene_6245	Homo_sapiens_newGene_6245	0.24767	0.423862	0.42997	0.617001	0.528624	0.467166
ENSG00000197674	OR51C1P	0	0	0	0	0	0
Homo_sapiens_newGene_6240	Homo_sapiens_newGene_6240	0.420262	0.403216	0.413289	0.550043	0.17897	0.679021
ENSG00000249156	TAF11L12	0	0	0	0	0	0
Homo_sapiens_newGene_1291	Homo_sapiens_newGene_1291	0.311033	0	0	0	0	0
ENSG00000248919	ATP5MF-PTCD1	0.073324	0	0.071165	0	0.124564	0.376397
ENSG00000242866	STRC	0.069661	0.024589	0.065304	0.038773	0.030582	0.06216
ENSG00000276203	ANKRD20A3	0.179779	0.121287	0.164057	0.083394	0.141572	0.149588
ENSG00000174099	MSRB3	14.5538	12.448	13.5083	9.78116	18.7197	12.7875
ENSG00000137409	MTCH1	129.039	141.212	141.453	141.527	124.106	138.769
ENSG00000137404	NRM	27.255	27.3762	29.7544	40.021	21.1099	26.3563
ENSG00000235194	PPP1R3E	0.896688	0.802585	0.950428	0.707574	0.724765	0.761068
ENSG00000275572	GRIFIN	0	0	0	0	0	0
ENSG00000060138	YBX3	55.8298	56.9876	53.0906	73.7984	61.3321	71.3559
ENSG00000162843	WDR64	0	0	0	0	0	0
ENSG00000044012	GUCA2B	0	0	0	0	0	0
Homo_sapiens_newGene_3325	Homo_sapiens_newGene_3325	0.090108	0.583978	0.245257	0.114305	0.419803	0.280445
ENSG00000130758	MAP3K10	8.82374	9.14686	10.231	6.59482	7.34575	7.77837
ENSG00000231852	CYP21A2	0.005342	0.043848	0.039784	0	0	0.04141
ENSG00000130751	NPAS1	1.81787	3.48658	2.74592	2.44056	2.12116	2.32402
ENSG00000186113	OR5D14	0	0	0	0	0	0
ENSG00000130755	GMFG	0.087359	0	0.163967	0.316913	0	0
ENSG00000186115	CYP4F2	0	0	0	0.026105	0	0
ENSG00000110756	HPS5	4.73438	3.64919	5.31009	3.13075	7.0059	4.5799
ENSG00000134278	SPIRE1	9.54056	7.99464	9.29521	5.83366	12.4463	9.8317
ENSG00000165392	WRN	3.32969	2.89322	3.61584	1.68809	5.15472	2.61136
ENSG00000064726	BTBD1	35.1158	30.2959	29.9918	21.7847	35.5165	29.7613
ENSG00000072506	HSD17B10	90.7499	99.6389	93.2854	157.8	87.3148	117.703
ENSG00000181135	ZNF707	7.58308	7.91792	8.99489	5.50725	8.12129	7.21563
ENSG00000134183	GNAT2	0	0	0	0	0	2.9e-05
ENSG00000134186	PRPF38B	9.86104	8.48567	8.92876	5.80037	11.5303	9.04034
ENSG00000134184	GSTM1	37.9774	39.4998	39.3022	33.7179	24.3656	30.6964
Homo_sapiens_newGene_409	Homo_sapiens_newGene_409	0.062781	0	0	0.088986	0.153549	0
Homo_sapiens_newGene_404	Homo_sapiens_newGene_404	0.04889	0.216771	0.235142	0	0.339226	0
Homo_sapiens_newGene_400	Homo_sapiens_newGene_400	0	0	0.214284	0.06354	0.195409	0.451275
Homo_sapiens_newGene_403	Homo_sapiens_newGene_403	0	0.304985	0	0	0	0.225547
Homo_sapiens_newGene_5536	Homo_sapiens_newGene_5536	0.249526	0.437858	0.312468	0.072065	0.295215	0.356083
ENSG00000037042	TUBG2	15.6891	15.1863	13.1959	11.9682	9.82117	10.7706
ENSG00000078487	ZCWPW1	1.44894	1.67914	1.27111	1.73572	0.930769	1.79926
ENSG00000042753	AP2S1	128.642	148.903	137.786	231.869	101.177	147.158
Homo_sapiens_newGene_5530	Homo_sapiens_newGene_5530	11.0148	13.1215	9.97628	14.1968	10.8414	10.0524
ENSG00000105855	ITGB8	0.024649	0.013946	0.065331	0	0	0.039616
ENSG00000105854	PON2	58.7715	54.642	57.9573	66.8588	88.0546	80.4761
ENSG00000111481	COPZ1	137.907	137.721	129.257	137.398	125.826	136.982
ENSG00000105856	HBP1	7.09014	5.74609	7.27891	2.23198	7.50892	5.60286
ENSG00000105851	PIK3CG	0	0	0	0	0	0
ENSG00000079689	SCGN	0	0	0	0.044609	0	0.023991
ENSG00000105852	PON3	3.39353	3.62276	2.95399	4.62341	3.53736	5.25485
ENSG00000142252	GEMIN7	19.6201	21.9233	18.5393	30.368	24.0381	33.1289
ENSG00000012174	MBTPS2	3.62747	3.09827	3.54552	1.67603	5.17605	2.86323
ENSG00000012171	SEMA3B	1.5587	2.04964	2.62396	0.658473	0.713941	0.775017
ENSG00000135587	SMPD2	8.83511	9.20544	10.0046	9.15013	6.05	7.58122
ENSG00000163464	CXCR1	0	0	0	0	0	0
ENSG00000071082	RPL31	161.326	177.992	126.509	251.338	105.391	154.977
Homo_sapiens_newGene_3585	Homo_sapiens_newGene_3585	0.694668	0.707388	0.993268	0.39981	1.1858	0.780888
ENSG00000124490	CRISP2	0	0	0	0	0	0
ENSG00000139780	METTL21C	0	0	0	0	0	0
ENSG00000180660	MAB21L1	0	0	0.008452	0	0	0
ENSG00000135638	EMX1	0	0	0	0	0.070604	0
ENSG00000180667	YOD1	4.69722	3.67651	4.63447	4.76391	9.91635	6.17831
ENSG00000188419	CHM	2.22358	1.66938	2.17669	1.03087	4.40797	1.97273
ENSG00000135632	SMYD5	34.7281	32.9165	35.5937	34.111	34.0495	36.0702
ENSG00000135631	RAB11FIP5	17.8787	19.1933	21.1056	11.7338	18.8331	17.0025
ENSG00000135636	DYSF	2.14208	2.23278	2.8398	2.20571	2.97951	2.49449
ENSG00000135637	CCDC142	7.89228	7.58273	9.81934	3.03526	9.93761	10.3369
ENSG00000147155	EBP	57.7795	63.0922	60.6804	95.8779	52.3416	72.3015
ENSG00000114503	NCBP2	36.2597	29.3811	32.8173	29.1306	37.2599	36.4898
ENSG00000115677	HDLBP	139.277	126.222	136.589	105.613	150.44	140.597
ENSG00000116852	KIF21B	0.299353	0.354034	0.473509	0.029388	0.123923	0.081001
ENSG00000029364	SLC39A9	28.7058	25.6308	27.6072	17.9937	31.0016	22.4384
ENSG00000105143	SLC1A6	0	0	0	0	0	0
ENSG00000105141	CASP14	0	0.074511	0.018793	0	0	0.014877
ENSG00000105146	AURKC	0.703625	0.690949	0.620386	0.662465	0.496497	0.336717
ENSG00000267631	CGB1	0	0.09457	0	0.116751	0	0.063457
ENSG00000142920	AZIN2	3.11599	3.74742	3.72523	1.41654	1.00562	1.98523
ENSG00000235942	LCE6A	0	0	0	0	0	0
ENSG00000146205	ANO7	0.640781	0.802795	0.548111	0.355787	0.094858	0.295976
ENSG00000164418	GRIK2	0	0	0.010261	0	0	0
ENSG00000164411	GJB7	1.21258	1.0923	1.08836	0.572286	1.18732	0.776188
ENSG00000164414	SLC35A1	4.48206	4.81669	3.42153	4.5154	4.94374	5.30701
ENSG00000100532	CGRRF1	7.02885	5.68566	4.44916	7.18536	8.90276	7.53808
ENSG00000077454	LRCH4	10.9952	10.2425	11.1775	10.7911	8.87924	11.1243
ENSG00000077458	FAM76B	2.15926	2.14703	2.31033	1.17476	3.57519	2.83376
ENSG00000212658	KRTAP29-1	0	0	0	0	0	0
ENSG00000212659	KRTAP9-6	0	0	0	0	0	0
ENSG00000169155	ZBTB43	1.57356	1.77948	2.03156	0.392187	2.8321	1.86204
ENSG00000212657	KRTAP16-1	0	0	0	0	0	0
ENSG00000021300	PLEKHB1	10.7241	10.5927	7.90035	6.87625	6.07095	7.06785
ENSG00000100399	CHADL	0.252803	0.18076	0.208893	0.192794	0.058254	0.291582
ENSG00000100393	EP300	4.52855	4.16875	6.08795	0.94978	6.60928	2.9398
ENSG00000100395	L3MBTL2	12.2582	13.8913	14.4959	12.3033	12.233	13.2783
ENSG00000253148	RGS21	0	0	0	0	0	0
Homo_sapiens_newGene_6467	Homo_sapiens_newGene_6467	0.234571	0.065759	0.394099	0.529313	0	0.119626
Homo_sapiens_newGene_6466	Homo_sapiens_newGene_6466	0.294227	0.407512	0.380823	1.16295	0.484299	0.524494
Homo_sapiens_newGene_6461	Homo_sapiens_newGene_6461	0	0.889373	0.755035	2.21989	0.834592	0.97488
Homo_sapiens_newGene_6460	Homo_sapiens_newGene_6460	0	0	0	0.596332	0	0
Homo_sapiens_newGene_6463	Homo_sapiens_newGene_6463	0.590777	0.556232	0.962081	0.336958	0.772818	0.606275
Homo_sapiens_newGene_6462	Homo_sapiens_newGene_6462	0.773167	0.205285	0.283057	0.500761	0.612791	0.568222
ENSG00000196550	FAM72A	15.7339	13.1537	14.1816	11.6153	15.2014	15.5821
ENSG00000196553	CCDC196	0	0	0	0	0.051318	0
Homo_sapiens_newGene_6468	Homo_sapiens_newGene_6468	0	0	0.185333	0.117962	0	0
ENSG00000196557	CACNA1H	0.016698	0	0.047172	0.01648	0.005536	0
ENSG00000197208	SLC22A4	1.63253	2.15181	1.93465	1.36845	1.57137	1.8819
ENSG00000151292	CSNK1G3	6.40934	6.71915	6.60182	3.35862	10.2827	5.5179
ENSG00000113141	IK	48.416	43.969	42.0511	40.1539	36.4174	43.7802
ENSG00000026652	AGPAT4	0.340111	0.298955	0.3856	0.165189	0.445937	0.306787
ENSG00000185158	LRRC37B	4.6084	3.49794	4.05512	2.69895	3.96154	2.7539
Homo_sapiens_newGene_5286	Homo_sapiens_newGene_5286	1.63986	0.682756	1.85431	0.170492	1.39666	0.3015
Homo_sapiens_newGene_5287	Homo_sapiens_newGene_5287	0.309934	0.152171	0.167341	0.05115	0.169638	0.138209
Homo_sapiens_newGene_5280	Homo_sapiens_newGene_5280	0.154954	0	0	0	0	0.16177
Homo_sapiens_newGene_5281	Homo_sapiens_newGene_5281	0.630943	0.7461	0.679538	0.300401	0.745008	0.790284
Homo_sapiens_newGene_5282	Homo_sapiens_newGene_5282	0	0	0	0	0.258894	0
Homo_sapiens_newGene_5283	Homo_sapiens_newGene_5283	0.661544	0	0.085608	0.632269	0.660256	0.399942
Homo_sapiens_newGene_5288	Homo_sapiens_newGene_5288	0.193252	0.891817	0.254305	0.725491	0	0
ENSG00000185155	MIXL1	0	0.021832	0.077623	0.038479	0	0
ENSG00000185156	MFSD6L	0	0.018147	0	0	0	0
Homo_sapiens_newGene_2398	Homo_sapiens_newGene_2398	0.172997	0	0	0	0	0
Homo_sapiens_newGene_2392	Homo_sapiens_newGene_2392	2.70907	2.54062	1.78879	4.32552	2.95374	2.90945
Homo_sapiens_newGene_2390	Homo_sapiens_newGene_2390	0	0.442734	0.280858	0	0.209423	0.431171
Homo_sapiens_newGene_2397	Homo_sapiens_newGene_2397	0.607973	1.71023	1.05659	1.8239	0.591843	1.47742
Homo_sapiens_newGene_2396	Homo_sapiens_newGene_2396	0.467947	0.138959	0.268912	0.260058	0.235178	0.2167
Homo_sapiens_newGene_2395	Homo_sapiens_newGene_2395	0.493853	0.542953	0.526372	0.807401	0.192182	0.18403
ENSG00000106635	BCL7B	45.5855	49.1778	42.6161	42.9649	29.8174	34.6275
ENSG00000106636	YKT6	79.4173	85.3523	84.6127	84.6063	86.3052	92.3711
ENSG00000106631	MYL7	0	0	0	0	0	0
ENSG00000106633	GCK	0.1414	0	0	0	0	0
ENSG00000106638	TBL2	23.6719	22.4845	23.2884	18.7985	22.871	27.9937
ENSG00000123584	MAGEA9	0	0	0	0.021265	0.012524	0
ENSG00000152670	DDX4	0	0	0	0	0	0
ENSG00000152672	CLEC4F	0	0	0	0	0	0
ENSG00000143643	TTC13	4.85499	4.42354	4.873	3.87965	5.61672	4.64669
ENSG00000124588	NQO2	17.9143	18.9789	18.3874	20.2854	17.7596	22.1723
ENSG00000143641	GALNT2	90.5296	86.134	94.4197	44.6314	75.1114	66.0039
ENSG00000124587	PEX6	3.99181	4.11214	5.13671	3.42234	2.653	3.49597
ENSG00000167332	OR51E2	0	0	0	0	0	0
ENSG00000167333	TRIM68	3.52969	3.20246	4.32515	1.70427	3.6608	2.66808
ENSG00000009830	POMT2	6.38138	7.45997	7.96954	5.27738	7.07127	7.7958
Homo_sapiens_newGene_1150	Homo_sapiens_newGene_1150	0	0.101353	0	0	0.076268	0
Homo_sapiens_newGene_1151	Homo_sapiens_newGene_1151	0	0.073342	0	0	0	0.543277
Homo_sapiens_newGene_1152	Homo_sapiens_newGene_1152	0.156571	0.352518	0	0.408854	0.165828	0
Homo_sapiens_newGene_1153	Homo_sapiens_newGene_1153	0.489708	1.02231	0.457637	1.09205	0.918144	1.03448
Homo_sapiens_newGene_1154	Homo_sapiens_newGene_1154	0	0	0	0	0.169576	0
Homo_sapiens_newGene_1156	Homo_sapiens_newGene_1156	0.41279	0.969408	0.216603	0	0	0.191246
Homo_sapiens_newGene_1157	Homo_sapiens_newGene_1157	0.229459	0.742305	0.198385	0.710928	0.254844	0.22031
Homo_sapiens_newGene_1158	Homo_sapiens_newGene_1158	3.87921	4.32581	4.57353	6.60233	3.99715	5.09339
ENSG00000178927	CYBC1	34.0528	38.2474	40.2679	28.139	21.2893	26.9015
ENSG00000178921	PFAS	18.6709	18.9428	22.8426	8.8027	20.469	15.2313
ENSG00000178922	HYI	10.3762	9.69563	8.86109	14.1185	1.74385	6.13463
ENSG00000178928	TPRX1	0	0	0	0	0	0
ENSG00000168310	IRF2	5.76958	5.84865	5.60515	3.3711	5.34091	4.27853
ENSG00000168314	MOBP	0	0	0	0	0	0.014231
ENSG00000114268	PFKFB4	7.69562	6.83761	8.43736	3.59325	5.03173	5.32692
ENSG00000040487	PQLC2	14.3	15.0283	16.2364	19.6543	11.3973	13.4002
ENSG00000204703	OR2B3	0	0	0	0	0	0
ENSG00000204702	OR2J1	0	0	0	0	0	0
ENSG00000204701	OR2J3	0.121009	0	0	0	0	0
ENSG00000204700	OR2J2	0	0	0	0	0	0
ENSG00000110680	CALCA	0	0	0	0	0	0
ENSG00000204704	OR2W1	0	0	0	0	0	0
ENSG00000153107	ANAPC1	7.1882	5.86091	7.97183	4.04549	10.0182	5.97041
Homo_sapiens_newGene_558	Homo_sapiens_newGene_558	1.02983	1.10871	1.15468	0.888248	0.791623	1.12757
ENSG00000279263	OR2L8	0	0	0	0	0	0
ENSG00000198721	ECI2	54.5401	55.6787	47.311	67.7093	50.1028	61.7259
ENSG00000167004	PDIA3	112.733	115.216	109.724	123.746	119.24	131.536
ENSG00000183246	RIMBP3C	0.213729	0.234708	0.439066	0.290448	0.26104	0.218912
ENSG00000167807	AC011511.1	1.26938	3.42231	3.75664	0.29498	2.41054	2.32601
ENSG00000198723	TEX45	0.721278	0.82367	0.53004	0.225432	0.063308	0.226336
ENSG00000167800	TBX10	0.075347	0	0	0	0	0.020972
ENSG00000183248	PRR36	1.54044	2.24626	3.06447	0.807113	0.903348	0.964316
ENSG00000127774	EMC6	90.6398	136.326	136.724	82.3103	48.7757	64.2519
Homo_sapiens_newGene_3424	Homo_sapiens_newGene_3424	0.273692	0.567354	1.08956	0.801963	0.660155	0.735306
Homo_sapiens_newGene_3425	Homo_sapiens_newGene_3425	3.89482	4.55358	4.47039	3.19352	2.79389	3.22342
Homo_sapiens_newGene_3422	Homo_sapiens_newGene_3422	0.311033	0	0	0	0	0
Homo_sapiens_newGene_3420	Homo_sapiens_newGene_3420	0.155516	0	0	0	0	0
Homo_sapiens_newGene_3421	Homo_sapiens_newGene_3421	0.868388	0.585146	0.985365	1.26017	0.679648	0.420014
ENSG00000239920	AC104389.4	0.002633	0.015542	0.110808	0	0	0
ENSG00000233927	RPS28	250.694	299.864	220.422	535.237	163.601	272.355
ENSG00000173838	2024-03-10	0	0	0	0	0	0
ENSG00000122728	TAF1L	0.00713	0.003927	0.006927	0	0	0
ENSG00000122729	ACO1	14.1146	12.2182	13.3792	9.54008	16.5186	18.3029
ENSG00000165406	2024-03-08	5.59814	4.82937	5.37333	1.69912	4.56176	3.4762
ENSG00000165409	TSHR	0.019993	0.022381	0	0	0	0
ENSG00000241258	CRCP	17.6974	16.2397	17.4282	9.57872	18.5006	15.4939
Homo_sapiens_newGene_5700	Homo_sapiens_newGene_5700	0.358884	0.359652	0.698523	0.68672	0.29978	0.156799
Homo_sapiens_newGene_5703	Homo_sapiens_newGene_5703	0	0	0	0	0	0.321439
Homo_sapiens_newGene_5702	Homo_sapiens_newGene_5702	2.60307	2.94812	1.74605	1.93394	0.996438	1.30479
Homo_sapiens_newGene_5704	Homo_sapiens_newGene_5704	1.45725	1.21238	0.858417	1.17001	0.532991	0.964087
Homo_sapiens_newGene_5707	Homo_sapiens_newGene_5707	0.666777	1.00767	0.94685	0.347077	0.406066	0.837922
ENSG00000100147	CCDC134	4.20172	3.749	4.92223	1.65438	5.68105	2.13188
ENSG00000240849	TMEM189	6.03976	7.48562	7.32055	5.36567	6.40927	5.59045
ENSG00000158683	PKD1L1	0.003233	0	0	0	0.012393	0.005285
ENSG00000278139	AL358075.4	0	0	0	0	0	0
ENSG00000008056	SYN1	0.030651	0.022203	0	0	0	0
ENSG00000130518	IQCN	0.044489	0.104838	0.078374	0.156237	0.101083	0.08737
ENSG00000159374	M1AP	0	0.017022	0.029921	0	0.056936	0.020667
ENSG00000159377	PSMB4	702.575	760.021	676.101	1224.15	708.692	932.118
ENSG00000130511	SSBP4	9.22382	12.0216	12.9279	7.15598	4.37172	6.52519
ENSG00000130513	GDF15	0.599248	0.544638	0.500037	0.620292	0.183258	0.340326
ENSG00000130517	PGPEP1	1.21344	1.02124	1.26238	0.333022	0.705532	0.501628
ENSG00000164758	MED30	12.0369	15.2476	10.7224	12.1924	9.6225	12.5828
ENSG00000164756	SLC30A8	0	0	0	0	0	0
ENSG00000164754	RAD21	47.6394	38.6611	43.1334	23.4302	54.1854	40.3068
ENSG00000164751	PEX2	9.75835	11.5851	9.56556	8.3629	8.45684	8.93299
ENSG00000155508	CNOT8	12.4084	12.6274	12.3264	7.84587	13.6879	12.6184
ENSG00000159082	SYNJ1	0.926479	0.861861	1.27102	0.453506	1.82423	0.84595
ENSG00000155506	LARP1	45.4751	41.4674	47.6179	23.9335	51.1713	35.0837
ENSG00000159086	PAXBP1	5.30169	5.24133	6.26708	5.77689	8.9234	6.75681
ENSG00000011478	QPCTL	20.1914	20.7643	21.7223	17.3575	11.973	15.146
Homo_sapiens_newGene_1225	Homo_sapiens_newGene_1225	1.72451	1.62948	2.30629	1.20395	0.855115	1.87679
ENSG00000010704	HFE	4.9866	4.24785	6.41405	2.31373	4.62171	4.00039
ENSG00000196616	ADH1B	0	0	0	0	0	0
ENSG00000125046	SSUH2	0	0	0	0	0	0.04908
ENSG00000196611	MMP1	0.88889	0.901823	0.751926	1.66389	2.14298	1.79039
ENSG00000081913	PHLPP1	4.73514	4.58021	5.40847	2.0625	4.62876	3.40912
ENSG00000285765	AC134684.9	0	0	0	0	0	0
ENSG00000285762	AC253536.7	0.011863	0.024131	0.021403	0	0	0.059276
ENSG00000120498	TEX11	0	0	0	0	0	0
ENSG00000005471	ABCB4	0.008898	0.050545	0.035687	0	0.03193	0
ENSG00000256713	PGA5	0	0	0.021672	0	0	0
Homo_sapiens_newGene_38	Homo_sapiens_newGene_38	0	0.476082	0	0	0	0.148785
Homo_sapiens_newGene_39	Homo_sapiens_newGene_39	0	0	0	0	0	0.407303
Homo_sapiens_newGene_37	Homo_sapiens_newGene_37	0.514878	0	0	0	0.524856	0.262581
ENSG00000037280	FLT4	5.97336	7.05845	6.14862	5.03602	3.50702	4.95034
Homo_sapiens_newGene_33	Homo_sapiens_newGene_33	0	0	0	0.334066	0.331489	0
Homo_sapiens_newGene_31	Homo_sapiens_newGene_31	0.208975	0.045999	0.253987	0.43251	0.055934	0.180124
ENSG00000160124	CCDC58	24.5712	22.1083	20.6579	38.6401	22.509	30.8489
ENSG00000203910	C1orf146	0	0	0	0	0	0
Homo_sapiens_newGene_3816	Homo_sapiens_newGene_3816	0.249526	0.370556	0.348417	0	0.22979	0.111622
ENSG00000175294	CATSPER1	1.51265	1.43927	1.26273	1.37942	1.23768	1.35653
ENSG00000274933	TBC1D3I	0.080948	0.127701	0.307334	0.452697	0.079326	0.061055
ENSG00000231389	HLA-DPA1	0.335965	0.788377	0.995482	0.325131	0.483094	0.773886
ENSG00000176928	GCNT4	0.256123	0.061587	0.176508	0.081864	0.118212	0.133518
ENSG00000176922	OR51S1	0	0	0	0	0	0
ENSG00000176920	FUT2	0.527137	0.616836	0.482645	0.125319	0.186651	0.255931
ENSG00000176927	EFCAB5	0.124084	0.163011	0.063568	0.09797	0.349792	0.121826
ENSG00000176925	OR51F2	0	0	0	0	0	0
ENSG00000198169	ZNF251	2.74091	2.1307	2.02885	1.36618	1.57453	1.8169
ENSG00000198168	SVIP	2.21706	2.08426	2.11856	2.26688	2.01256	2.15544
ENSG00000198162	MAN1A2	2.22234	1.54591	1.93292	1.3904	4.25036	2.2657
ENSG00000198160	MIER1	9.45383	7.89146	7.84912	6.58601	14.9892	9.37394
ENSG00000171049	FPR2	0	0	0	0	0	0
ENSG00000171045	TSNARE1	2.5939	3.04928	2.86736	1.7412	1.63662	2.12144
ENSG00000171044	XKR6	1.31171	1.98967	1.5956	4.23976	1.0298	1.5412
ENSG00000175745	NR2F1	0.609397	0.68854	0.735338	0.794171	0.686591	0.565978
ENSG00000179674	ARL14	0.104679	0.101988	0.254446	0.268297	0.163508	0.291257
ENSG00000179673	RPRML	0.025775	0.211415	0	0.070586	0	0.043525
ENSG00000147316	MCPH1	5.10274	4.14815	4.05007	3.07457	5.38301	3.28195
ENSG00000145220	LYAR	49.0815	46.129	45.5459	61.336	53.035	60.2872
ENSG00000167476	JSRP1	0.041064	0	0.115892	0	0	0
ENSG00000167470	MIDN	22.3309	25.7741	30.78	16.9014	24.0406	23.7627
ENSG00000253873	PCDHGA11	0.076196	0	0.136324	0.042472	0.086503	0.019908
ENSG00000069998	HDHD5	47.9613	56.6283	57.1389	47.4539	35.632	48.6801
ENSG00000084754	HADHA	124.912	116.118	119.39	128.22	144.246	144.799
ENSG00000240065	PSMB9	27.9709	29.8609	23.0767	43.0288	23.7582	33.3875
ENSG00000095637	SORBS1	0.732998	0.562431	0.789712	0.164778	0.702519	0.398701
ENSG00000034713	GABARAPL2	46.3206	50.2703	39.7004	47.7177	38.3802	45.0187
ENSG00000176219	OR11H6	0	0	0	0	0	0
ENSG00000230522	MBD3L2	0	0	0	0	0	0
ENSG00000146047	HIST1H2BA	0	0	0	0	0	0
ENSG00000146049	KAAG1	0.031326	0.055841	0.228109	0	0	0
ENSG00000148225	WDR31	0.685953	0.644209	0.979815	0.230811	0.747163	0.345615
ENSG00000133135	RNF128	1.21181	0.879555	1.14379	1.24832	2.51656	1.97042
ENSG00000133134	BEX2	10.5674	11.2737	10.9609	19.5222	11.8009	15.8919
ENSG00000133131	MORC4	4.65489	4.42282	4.68133	4.22962	6.83558	5.71906
ENSG00000148229	POLE3	76.2142	76.0142	72.6866	60.655	94.596	85.8644
ENSG00000138308	PLA2G12B	0	0	0	0	0	0
ENSG00000133138	TBC1D8B	0.751665	0.310916	0.419715	0.514249	0.892735	0.867598
ENSG00000144579	CTDSP1	25.0052	24.4398	25.2755	20.3339	19.3192	20.3783
ENSG00000067840	PDZD4	1.70721	1.4419	1.88859	0.312456	0.028013	0.187328
ENSG00000146592	CREB5	0.885427	0.987118	0.969794	1.36801	2.89359	2.00531
ENSG00000172828	CES3	0.560208	0.538185	0.948015	0.421664	0.188309	0.285011
ENSG00000141068	KSR1	2.60143	2.76674	3.0493	0.859809	2.38805	2.63852
ENSG00000137309	HMGA1	386.706	428.412	417.663	536.087	380.198	452.754
ENSG00000144681	STAC	0	0.015128	0	0	0	0
ENSG00000172824	CES4A	5.31753	4.77233	4.94322	3.39554	3.12929	3.69745
ENSG00000066468	FGFR2	0.107967	0.090506	0.052009	0	0.147016	0.098324
ENSG00000173193	PARP14	2.40647	1.96411	3.00022	1.27349	3.38408	1.83946
ENSG00000067596	DHX8	18.634	16.3272	19.0967	11.5455	16.538	15.7551
ENSG00000116604	MEF2D	20.7548	21.6766	26.6517	8.52626	16.3579	16.7802
ENSG00000070808	CAMK2A	0	0.009173	0.01277	0	0.016648	0
ENSG00000080189	SLC35C2	29.9885	30.5996	37.7688	35.8108	25.0881	33.394
ENSG00000147883	CDKN2B	4.81108	5.75307	5.8996	1.80301	2.50422	2.21593
ENSG00000147885	IFNA16	0	0	0	0	0	0
ENSG00000147889	CDKN2A	347.741	524.003	512.501	600.532	345.548	507.447
ENSG00000101935	AMMECR1	1.6171	1.53596	1.75994	1.09245	3.05161	1.39537
ENSG00000101938	CHRDL1	0	0	0	0	0	0
ENSG00000130656	HBZ	0	0	0	0	0	0
ENSG00000130653	PNPLA7	0.182212	0.072364	0.07709	0.129119	0.11887	0.057784
ENSG00000223591	CENPVL1	0	0	0	0	0	0
ENSG00000113389	NPR3	0.170536	0.143351	0.186352	0.195022	0.489199	0.122398
ENSG00000067334	DNTTIP2	8.63834	7.87925	8.42062	10.1584	12.2778	11.8968
ENSG00000113387	SUB1	81.2309	74.9079	67.6068	116.365	78.0964	93.1598
ENSG00000113384	GOLPH3	63.2994	52.6691	56.8586	34.5978	69.1592	56.7719
ENSG00000099985	OSM	0	0.025278	0	0	0	0.032508
ENSG00000099984	GSTT2	0.418058	0.126307	0.302406	0.311795	0.171152	0.085873
ENSG00000076258	FMO4	0.344111	0.206157	0.436158	0.546082	0.448777	0.626534
ENSG00000180592	SKIDA1	0.204684	0.106052	0.096921	0.141524	0.171676	0.212579
ENSG00000061656	SPAG4	10.2669	10.0031	10.5682	12.2168	7.33523	9.91875
ENSG00000180596	HIST1H2BC	7.56126	6.90688	10.0103	12.9163	12.4041	12.5624
ENSG00000073578	SDHA	160.135	169.187	160.043	132.622	130.495	145.9
ENSG00000169203	NPIPB12	3.38681	3.88638	1.00444	8.25259	1.25771	0.645372
ENSG00000089009	RPL6	1433.49	1355.1	1313.48	2349.06	1307.5	1713.02
ENSG00000169208	OR10G3	0	0	0	0	0	0
ENSG00000089006	SNX5	31.6084	28.8916	27.2217	36.9853	33.0682	33.233
ENSG00000261341	AC010325.1	0.264625	0	0	0	0.200476	0.304585
ENSG00000269113	TRABD2B	0.107276	0.102301	0.096789	0.054475	0.038815	0.037632
ENSG00000117266	CDK18	4.90924	4.39904	6.50925	2.20966	2.9246	3.18175
ENSG00000117262	GPR89A	13.5247	12.0981	11.2586	11.8493	11.8934	12.8421
ENSG00000107831	FGF8	0	0	0	0	0.037958	0
ENSG00000107833	NPM3	111.314	121.095	108.904	140.4	79.9939	107.718
ENSG00000156509	FBXO43	1.27971	0.952381	1.26072	0.820747	0.89218	0.881489
ENSG00000156508	EEF1A1	3288.22	2695.97	2819.94	2352.1	2756.17	2646.9
ENSG00000156502	SUPV3L1	16.0975	17.9491	17.514	17.1671	17.719	16.9475
ENSG00000156500	FAM122C	0.643677	0.380724	0.735164	0.317104	0.753296	0.165575
ENSG00000156504	FAM122B	4.05731	3.4452	3.86663	2.61493	4.2995	3.46171
ENSG00000103642	LACTB	11.407	10.993	10.7425	8.2876	9.24068	9.50452
ENSG00000103647	CORO2B	0.985145	1.14972	1.28869	1.33366	1.75246	1.26896
ENSG00000064687	ABCA7	4.21996	4.7056	5.57636	3.75373	2.88766	2.78311
Homo_sapiens_newGene_219	Homo_sapiens_newGene_219	0	0	0.300665	0	0	0
Homo_sapiens_newGene_218	Homo_sapiens_newGene_218	0.403468	0.098029	0.416692	0	0.080593	0.083264
ENSG00000263874	LINC00672	0.53761	0.497971	0.735503	0.450253	0.52664	0.548065
Homo_sapiens_newGene_215	Homo_sapiens_newGene_215	0	0	0.258815	0	0	0
Homo_sapiens_newGene_214	Homo_sapiens_newGene_214	0.313679	0.684796	0.110438	0.801623	0.115978	0
Homo_sapiens_newGene_216	Homo_sapiens_newGene_216	0.118114	0.446165	0.065669	0	0	0
Homo_sapiens_newGene_211	Homo_sapiens_newGene_211	1.07144	1.15655	1.14211	0.645384	0.777305	1.14796
Homo_sapiens_newGene_210	Homo_sapiens_newGene_210	0.136403	0	0.290922	0.043005	0.165286	0.17637
Homo_sapiens_newGene_213	Homo_sapiens_newGene_213	0	0	0.238381	0	0	0
Homo_sapiens_newGene_212	Homo_sapiens_newGene_212	0	0.162729	0	0	0	0
ENSG00000181074	OR52N4	0	0	0	0	0	0
ENSG00000076928	ARHGEF1	69.6992	75.6907	79.1486	49.5461	48.5932	52.3496
ENSG00000181072	CHRM2	0	0	0	0	0	0
ENSG00000076924	XAB2	38.8511	41.1623	44.0959	41.9716	32.6649	42.4835
ENSG00000143337	TOR1AIP1	10.8069	6.44909	9.63862	3.92167	16.9001	9.43743
ENSG00000143333	RGS16	0.613158	0.808011	0.654231	0.826816	1.14791	1.15834
ENSG00000065371	ROPN1	0	0.070204	0.025233	0	0	0
ENSG00000168152	THAP9	0.497676	0.600741	0.85683	0.394825	0.983415	0.412358
ENSG00000189241	TSPYL1	21.1074	18.1678	19.7795	11.6527	18.3642	16.3201
ENSG00000134028	ADAMDEC1	0	0	0	0	0	0
ENSG00000111837	MAK	0.062074	0.098682	0.157126	0.038697	0.134302	0.076911
ENSG00000111834	RSPH4A	0.049325	0.063709	0	0.040965	0.027561	0.039586
ENSG00000111832	RWDD1	15.8846	13.1386	12.4617	18.4719	14.6644	18.8427
ENSG00000171903	CYP4F11	2.08085	2.04911	2.18022	0.807583	1.47913	0.844148
ENSG00000188596	CFAP54	0.188884	0.050821	0.127402	0.044036	0.151636	0.03219
ENSG00000170100	ZNF778	3.50355	2.95254	4.35977	1.56791	4.17905	2.4521
ENSG00000183354	KIAA2026	0.656204	0.552644	0.742513	0.272688	1.25427	0.759273
ENSG00000119760	SUPT7L	18.9087	15.912	15.6021	13.4365	15.6735	15.3062
ENSG00000019995	ZRANB1	4.58068	3.73541	4.40101	1.44765	5.63189	3.94157
ENSG00000198796	ALPK2	0.006388	0.005459	0	0.021128	0.0146	0.019741
ENSG00000019991	HGF	0	0	0	0	0	0
ENSG00000147059	SPIN2A	0.223465	0.019781	0.133842	0.113405	0.036841	0.066359
ENSG00000198799	LRIG2	0.562093	0.556995	0.691979	0.380533	0.648542	0.389649
ENSG00000135776	ABCB10	6.39738	5.46392	6.19061	3.37539	6.10972	4.7348
ENSG00000135775	COG2	17.7666	15.1826	13.6381	10.5542	13.8145	13.2861
ENSG00000139428	MMAB	24.5794	18.2731	20.3291	24.7229	17.0568	21.1346
ENSG00000135773	CAPN9	0	0	0	0	0	0
ENSG00000147050	KDM6A	1.65531	1.47264	1.48248	0.84734	1.89811	1.33273
ENSG00000152990	ADGRA3	7.50453	6.99277	7.87122	4.65615	9.34793	6.83388
ENSG00000197774	EME2	8.55563	9.52054	11.1053	8.59837	8.86078	8.73669
ENSG00000132749	TESMIN	6.83421	8.57614	9.49034	8.35273	6.65105	9.0821
ENSG00000165646	SLC18A2	0.071929	0.306062	0.224663	0.082843	0.217017	0.189045
ENSG00000132746	ALDH3B2	0.035225	0	0.019711	0.02893	0.025894	0
ENSG00000165644	COMTD1	26.46	44.8157	45.8838	47.1271	15.9689	25.7841
ENSG00000132744	ACY3	0	0.075731	0.069165	0.272598	0.134353	0.111267
ENSG00000165643	SOHLH1	0	0	0	0	0	0
ENSG00000132740	IGHMBP2	10.6022	10.4475	11.7455	8.24836	9.61812	10.5116
ENSG00000153029	MR1	2.99385	2.76488	2.30042	1.2888	2.08413	1.69903
Homo_sapiens_newGene_1411	Homo_sapiens_newGene_1411	0.235679	0	0	0.040652	0	0
ENSG00000187026	KRTAP21-2	0	0	0	0	0	0
ENSG00000187024	PTRH1	13.1718	27.3619	21.2857	28.8053	13.5539	16.7717
ENSG00000111224	PARP11	0.915359	0.583576	0.600795	0.307867	0.714998	0.443333
ENSG00000187021	PNLIPRP1	0	0.076216	0	0.035732	0	0.046759
ENSG00000162148	PPP1R32	0.367313	0.673632	0.479743	0.835527	0.275448	0.304167
ENSG00000188629	ZNF177	0.332611	0.193322	0.163491	0.054209	0.313685	0.103483
ENSG00000180035	ZNF48	10.9404	10.581	11.2355	8.64442	8.20683	9.49394
ENSG00000188624	IGFL3	0	0	0	0	0	0
ENSG00000188626	GOLGA8M	0.121339	0.080807	0	0	0.078677	0.033938
ENSG00000066855	MTFR1	19.8688	18.2321	20.0107	13.9678	22.2385	19.596
ENSG00000188620	HMX3	0	0	0	0	0	0
ENSG00000185774	KCNIP4	0.168931	0.230286	0.200947	0.140245	0.219457	0.083242
ENSG00000185775	SPATA31A6	0	0	0	0	0	0
ENSG00000090054	SPTLC1	41.3636	38.3946	41.6119	23.6403	53.9841	38.7994
ENSG00000101096	NFATC2	1.42434	1.1034	1.61959	0.872389	2.58066	1.3644
ENSG00000101098	RIMS4	8.30406	8.22325	9.58122	4.75788	7.06338	6.12523
ENSG00000213401	MAGEA12	0.05281	0.060824	0.140522	0.120041	0.081461	0.11571
ENSG00000213402	PTPRCAP	0.067302	0.017348	0.043812	0.37098	0.013691	0
ENSG00000112715	VEGFA	65.6065	59.5231	63.2574	28.3748	52.1345	47.1133
ENSG00000070495	JMJD6	23.2	25.9741	24.9743	34.0142	19.2511	25.8392
ENSG00000258405	ZNF578	0	0	0	0	0	0
ENSG00000090581	GNPTG	12.7548	12.576	11.485	16.3996	9.36399	11.8847
ENSG00000138468	SENP7	0.948216	0.797805	0.843095	0.40034	1.13933	0.531932
ENSG00000164597	COG5	11.8753	9.97902	11.5333	7.68789	15.9567	11.2424
ENSG00000164591	MYOZ3	0.283301	0.293321	0.650574	0.138564	0.060581	0.081547
ENSG00000148143	ZNF462	1.49636	1.64391	1.66205	1.97816	3.2603	1.88427
ENSG00000104112	SCG3	0	0.014727	0	0	0.007904	0
ENSG00000011677	GABRA3	0.012569	0	0	0	0	0
ENSG00000125285	SOX21	0	0	0	0	0	0
ENSG00000181852	RNF41	23.8112	22.5872	27.2325	10.1718	24.6052	18.821
ENSG00000181856	SLC2A4	0.552639	0.829039	0.723846	0.131887	0.235535	0.444837
ENSG00000168930	TRIM49	0	0	0	0	0	0
ENSG00000168936	TMEM129	29.7299	29.92	34.8762	19.8894	22.6531	25.4256
ENSG00000168939	SPRY3	0.07937	0.089222	0.095542	0.066637	0.198002	0.128536
ENSG00000168938	PPIC	18.4232	18.4124	18.0155	22.3936	17.5355	18.0842
ENSG00000197506	SLC28A3	0	0	0.007396	0	0	0
ENSG00000186086	NBPF6	0	0	0	0	0	0
ENSG00000186081	KRT5	0	0	0	0	0	0
ENSG00000126882	FAM78A	0.597323	0.630296	0.812253	0.405205	0.295001	0.467238
ENSG00000186088	GSAP	1.84692	1.65616	1.7234	1.0789	1.91405	1.07935
ENSG00000204928	GRXCR2	0	0	0	0	0	0
ENSG00000204923	FBXO48	0.308535	0.247166	0.239156	0.1117	0.159499	0.171328
ENSG00000204922	UQCC3	27.1894	28.7537	26.4248	54.7956	18.7852	29.839
ENSG00000204920	ZNF155	3.15261	2.83831	2.32851	2.38897	2.89822	3.053
ENSG00000008441	NFIX	3.02897	2.84734	3.71969	0.470006	2.48036	1.45905
ENSG00000182508	LHFPL1	0	0	0	0	0	0
ENSG00000182504	CEP97	1.42668	0.889237	1.36352	0.949808	1.84174	1.19342
ENSG00000121542	SEC22A	6.60097	8.56692	7.68632	5.39425	10.6869	6.78388
ENSG00000167680	SEMA6B	5.94748	6.36748	7.22972	1.8981	2.21105	2.32846
ENSG00000104808	DHDH	1.19702	0.826891	1.50441	1.41814	0.782024	1.11993
ENSG00000104805	NUCB1	50.3962	55.7402	58.6189	45.8998	32.7683	40.353
ENSG00000104804	TULP2	0.012502	0.028761	0.043281	0	0.038597	0.032574
ENSG00000167685	ZNF444	9.18392	10.9467	13.2255	13.0911	5.08175	8.67446
Homo_sapiens_newGene_5121	Homo_sapiens_newGene_5121	0	0.015929	0	0.185052	0.355794	0
Homo_sapiens_newGene_5120	Homo_sapiens_newGene_5120	0	0	0	0	0.251975	0
ENSG00000106400	ZNHIT1	62.9871	64.1401	65.8284	121.758	53.5118	80.2071
ENSG00000177504	VCX2	0	0	0	0	0	0
ENSG00000237412	PRSS56	0.106152	0.135421	0.165876	0.339533	0.055163	0.127688
Homo_sapiens_newGene_5129	Homo_sapiens_newGene_5129	0.311033	0	0	0	0	0
ENSG00000177508	IRX3	0.101585	0.624575	0.558074	0.232944	0.445392	0.429141
Homo_sapiens_newGene_2588	Homo_sapiens_newGene_2588	6.36049	6.63276	6.84071	7.90914	7.01666	7.025
Homo_sapiens_newGene_2589	Homo_sapiens_newGene_2589	0.057198	0	0.080602	0	0.608379	0
Homo_sapiens_newGene_2583	Homo_sapiens_newGene_2583	0	0	0.172927	0	0	0
Homo_sapiens_newGene_2580	Homo_sapiens_newGene_2580	1.21042	0.652022	0.988391	0.885451	0.897591	1.05237
Homo_sapiens_newGene_2581	Homo_sapiens_newGene_2581	0	0	0	0.636391	0	0
Homo_sapiens_newGene_2586	Homo_sapiens_newGene_2586	0.544597	0	0	0	0.132804	0.210794
Homo_sapiens_newGene_2587	Homo_sapiens_newGene_2587	0.33757	0.32362	0.52973	0.506915	0.357064	0.29603
Homo_sapiens_newGene_2585	Homo_sapiens_newGene_2585	0.175761	0.325136	0.491154	0.175503	0.432851	0.206684
Homo_sapiens_newGene_3981	Homo_sapiens_newGene_3981	0	0.54473	0	0	0.212376	0
Homo_sapiens_newGene_3980	Homo_sapiens_newGene_3980	0	0	0	0	0.151453	0
Homo_sapiens_newGene_3983	Homo_sapiens_newGene_3983	0.227666	0.360533	0.223941	0.53448	0.328609	0.318899
Homo_sapiens_newGene_3982	Homo_sapiens_newGene_3982	0.013239	0.31702	0	0.067198	0.167226	0
Homo_sapiens_newGene_3985	Homo_sapiens_newGene_3985	8.02176	6.64975	5.66477	5.35105	4.44519	5.14647
Homo_sapiens_newGene_3984	Homo_sapiens_newGene_3984	3.62731	4.51078	3.77916	5.94744	2.90754	4.13588
Homo_sapiens_newGene_3986	Homo_sapiens_newGene_3986	0.243725	0.044939	0.405636	0	0.466938	0.838729
ENSG00000187848	P2RX2	0.022776	0	0.083514	0.068633	0.051773	0.050166
Homo_sapiens_newGene_3988	Homo_sapiens_newGene_3988	1.26985	1.97745	2.12988	1.52198	2.24755	1.44874
ENSG00000123933	MXD4	31.3575	35.1355	41.7437	22.9258	18.1866	20.0202
ENSG00000140526	ABHD2	4.02199	3.51692	4.41274	2.33385	8.45575	3.94928
ENSG00000140527	WDR93	0.06249	0	0.094673	0	0.029737	0
ENSG00000140525	FANCI	18.0212	15.1647	16.7384	12.4481	20.9736	16.341
ENSG00000140522	RLBP1	0	0.00944	0	0	0	0
ENSG00000140521	POLG	31.4426	34.5805	36.4812	21.6759	32.7052	27.037
ENSG00000167107	ACSF2	3.86193	4.35705	3.6274	3.26585	1.9963	2.29873
ENSG00000167106	FAM102A	12.3301	13.4025	14.3256	7.71205	10.9105	9.94741
ENSG00000167105	TMEM92	0.971532	0.927046	0.982332	1.59807	0.409634	0.246975
ENSG00000167104	BPIFB6	0	0	0	0	0	0
ENSG00000167103	PIP5KL1	2.8483	3.12619	3.35014	3.79435	1.75882	3.11502
ENSG00000167100	SAMD14	0.307641	0.14106	0.084285	0	0.108018	0.040141
Homo_sapiens_newGene_2631	Homo_sapiens_newGene_2631	0.258237	0.614886	0	0	0	0
Homo_sapiens_newGene_2633	Homo_sapiens_newGene_2633	0	0	0	0	0	0.160719
Homo_sapiens_newGene_2635	Homo_sapiens_newGene_2635	0.156708	0	0	0.18094	0.109673	0.268098
Homo_sapiens_newGene_2636	Homo_sapiens_newGene_2636	0	0.15949	0	0	0.060029	0
Homo_sapiens_newGene_2637	Homo_sapiens_newGene_2637	0	0	0	0.424698	0	0
ENSG00000166851	PLK1	92.4908	95.558	97.2094	85.3942	86.0149	97.4506
ENSG00000166856	GPR182	0.017876	0.04808	0.046449	0	0	0
ENSG00000166855	CLPX	10.4785	8.61013	10.3772	5.52238	11.1067	8.48902
Homo_sapiens_newGene_1587	Homo_sapiens_newGene_1587	0.148768	0.227852	0.175929	0.777952	0.14123	0.302221
Homo_sapiens_newGene_1586	Homo_sapiens_newGene_1586	3.52383	3.59829	4.97465	3.48152	2.71721	2.33379
Homo_sapiens_newGene_1585	Homo_sapiens_newGene_1585	1.4826	0.680469	1.6847	1.62671	1.22202	1.34369
Homo_sapiens_newGene_1583	Homo_sapiens_newGene_1583	1.94002	1.96116	1.67796	2.36704	2.58729	3.07558
Homo_sapiens_newGene_1582	Homo_sapiens_newGene_1582	0.297703	0	0	0	0.030291	0.078446
Homo_sapiens_newGene_1581	Homo_sapiens_newGene_1581	1.07618	1.35505	0.969294	2.04245	1.9864	1.9085
Homo_sapiens_newGene_1589	Homo_sapiens_newGene_1589	0.307822	0.324338	0	0	0	0.179151
Homo_sapiens_newGene_1588	Homo_sapiens_newGene_1588	0.285852	0.334738	0.499002	0.07081	0.346162	0.122099
ENSG00000163374	YY1AP1	54.2521	49.8023	51.4548	46.417	45.9188	45.0781
ENSG00000163376	KBTBD8	0.100574	0.055251	0.074344	0.236507	0.309447	0.088141
ENSG00000163377	FAM19A4	0.115755	0.083565	0.09763	0.067321	0.080352	0.104552
ENSG00000163378	EOGT	3.17905	2.36181	2.9253	4.36273	4.04758	3.45604
ENSG00000276747	PADI6	0	0	0	0	0	0
Homo_sapiens_newGene_4291	Homo_sapiens_newGene_4291	0	0.136675	0.272326	0	0	0
Homo_sapiens_newGene_4292	Homo_sapiens_newGene_4292	2.0557	1.98753	1.82777	3.89091	3.47489	3.12103
Homo_sapiens_newGene_4294	Homo_sapiens_newGene_4294	1.33302	1.38267	0.93244	1.02263	1.02231	0.817505
Homo_sapiens_newGene_4295	Homo_sapiens_newGene_4295	0.209538	0.244949	0.409565	0	0	0
ENSG00000056586	RC3H2	6.38618	4.72553	6.21559	4.56112	10.5971	6.36688
ENSG00000178882	RFLNA	0	0	0.049967	0	0	0
ENSG00000128849	CGNL1	0.738143	0.576826	0.50181	0.207258	0.394084	0.297366
ENSG00000225526	MKRN2OS	0.623328	0.483891	0.34919	0.340797	0.199959	0.361578
ENSG00000225528	Z82206.1	0	0	0	0	0	0
ENSG00000157005	SST	0	0	0	0	0	0
Homo_sapiens_newGene_4746	Homo_sapiens_newGene_4746	0.591256	0.867321	0.743923	0.990826	0.730123	0.461482
ENSG00000184014	DENND5A	18.5635	17.4204	17.5509	8.74236	19.6422	14.3694
Homo_sapiens_newGene_4745	Homo_sapiens_newGene_4745	0.420228	0.283345	0.303805	0.489975	0.300836	0.091503
ENSG00000184012	TMPRSS2	0	0	0	0	0	0
Homo_sapiens_newGene_4743	Homo_sapiens_newGene_4743	0	0	0	0.409131	0	0.104982
Homo_sapiens_newGene_4741	Homo_sapiens_newGene_4741	0.078555	0.284359	0	0	0	0
Homo_sapiens_newGene_4749	Homo_sapiens_newGene_4749	0	0.236138	0.407847	0.151301	0.781165	0
ENSG00000179820	MYADM	37.5159	36.2759	40.1257	26.0965	35.6832	35.0702
ENSG00000179826	MRGPRX3	0	0	0.084037	0	0	0
ENSG00000162426	SLC45A1	1.71659	2.35128	1.53936	1.47973	1.39915	1.8122
ENSG00000204116	CHIC1	0.974336	0.622365	1.24995	0.713072	2.10638	1.15007
ENSG00000137145	DENND4C	3.10739	2.1193	3.35474	0.293385	5.04399	2.56863
ENSG00000137142	IGFBPL1	12.1811	10.1874	10.664	1.76559	9.60764	5.41814
ENSG00000173976	RAX2	0	0	0	0	0	0
ENSG00000270379	HEATR9	0.019095	0	0	0	0.042809	0
Homo_sapiens_newGene_3219	Homo_sapiens_newGene_3219	0.285058	0.29096	0.198107	0.275891	0.230261	0.368587
Homo_sapiens_newGene_3218	Homo_sapiens_newGene_3218	0.883371	0.863412	1.0307	1.15606	0.8607	1.19376
ENSG00000100077	GRK3	2.02792	1.41634	1.45483	1.05228	2.28336	1.60478
Homo_sapiens_newGene_3211	Homo_sapiens_newGene_3211	0.328556	0.511842	0.269043	0	0.279528	0.86924
Homo_sapiens_newGene_3210	Homo_sapiens_newGene_3210	8.13374	7.55139	7.96059	9.40731	4.91105	6.67625
ENSG00000278588	HIST1H2BI	0	0	0	0	0	0.103772
Homo_sapiens_newGene_3212	Homo_sapiens_newGene_3212	75.0102	72.3384	72.7557	114.032	69.8022	97.6834
Homo_sapiens_newGene_3215	Homo_sapiens_newGene_3215	0.161987	0.140484	0.477285	0	0.449296	0.106868
Homo_sapiens_newGene_3214	Homo_sapiens_newGene_3214	3.88268	4.07995	4.07996	4.32457	3.59959	4.34173
Homo_sapiens_newGene_3217	Homo_sapiens_newGene_3217	0.283105	0.356782	0.614535	0	0.241261	0.19542
Homo_sapiens_newGene_3216	Homo_sapiens_newGene_3216	0.188589	0.362705	0.283253	0	0.621548	0
ENSG00000001561	ENPP4	3.88861	3.17225	3.90308	2.1979	6.11342	4.02365
ENSG00000159128	IFNGR2	27.8418	26.9642	27.5724	23.6157	22.5523	23.7934
ENSG00000122912	SLC25A16	0.976471	0.846225	2.43982	1.23273	1.46064	1.88408
Homo_sapiens_newGene_5910	Homo_sapiens_newGene_5910	0.310766	0.658737	0.286035	0.843467	0.077742	0.628254
Homo_sapiens_newGene_5913	Homo_sapiens_newGene_5913	0.160897	0.190601	0.133435	0.160654	0.466546	0.198814
Homo_sapiens_newGene_5914	Homo_sapiens_newGene_5914	0	0	0	0	0.264483	0
Homo_sapiens_newGene_5915	Homo_sapiens_newGene_5915	0.128725	0.1828	0.237738	0.640593	0.365533	0.445296
Homo_sapiens_newGene_5917	Homo_sapiens_newGene_5917	0.155516	0.290587	0	0	0.127972	0.036131
Homo_sapiens_newGene_5918	Homo_sapiens_newGene_5918	0.278188	0.108101	0.225488	0	0.399782	0
ENSG00000129038	LOXL1	0.860333	1.28574	1.37538	0.729609	0.590545	0.562996
ENSG00000154065	ANKRD29	15.8055	15.2876	14.8044	19.1029	17.362	17.8553
ENSG00000107223	EDF1	342.426	380.362	322.042	539.994	220.565	328.533
ENSG00000120519	SLC10A7	0.731694	0.641144	0.755639	0.443565	1.35137	0.69473
ENSG00000155330	C16orf87	5.08259	4.03218	3.08745	4.79834	5.44627	6.7651
ENSG00000037749	MFAP3	3.80666	3.0356	3.98221	0.848005	7.01341	1.87363
ENSG00000170523	KRT83	0	0.065079	0.189704	0	0	0.108702
ENSG00000170522	ELOVL6	5.66811	4.27078	5.27939	4.36466	8.87569	7.17525
ENSG00000170525	PFKFB3	27.5186	27.8244	26.9626	13.0881	37.3386	28.0961
ENSG00000198553	KCNRG	0.74435	0.172475	0.159913	0.700834	0.359301	0.504316
ENSG00000198551	ZNF627	2.42072	2.02027	2.13898	0.991044	1.91306	1.70832
ENSG00000198556	ZNF789	6.02172	6.14251	4.45855	4.21241	3.17043	3.90348
ENSG00000198554	WDHD1	6.11186	4.73714	5.7377	2.48577	8.28025	5.60111
ENSG00000075223	SEMA3C	18.3409	13.8185	17.8549	9.15245	35.1975	18.5066
ENSG00000164542	KIAA0895	3.08161	2.32089	2.62783	1.0545	2.28016	1.62244
ENSG00000160714	UBE2Q1	39.2552	38.1181	36.6071	38.9305	35.4741	38.9396
ENSG00000160712	IL6R	4.16564	3.73637	4.46513	1.59094	3.67592	2.98537
ENSG00000160710	ADAR	69.7913	61.3664	77.4156	26.4843	74.3792	45.7297
ENSG00000096088	PGC	0	0	0	0	0	0
ENSG00000136950	ARPC5L	63.4308	72.171	66.1234	77.512	59.6617	70.0508
ENSG00000083307	GRHL2	0	0	0	0	0	0
ENSG00000096080	MRPS18A	84.077	90.0395	82.4891	96.5257	63.4588	82.9596
ENSG00000130427	EPO	0	0	0	0	0.034162	0
ENSG00000175467	SART1	49.9269	56.8947	53.5863	55.1006	35.4065	47.4639
ENSG00000175463	TBC1D10C	0.232534	0.120182	0.116204	0	0.126585	0.072306
ENSG00000105402	NAPA	16.1566	17.5423	16.3071	19.2026	13.6575	14.2345
ENSG00000105401	CDC37	252.119	271.542	254.317	337.151	217.931	287.3
ENSG00000143867	OSR1	1.12203	1.38563	0.770402	0.805377	0.811244	0.661473
ENSG00000105404	RABAC1	145.505	158.505	150.862	238.334	108.704	162.326
ENSG00000131459	GFPT2	15.7836	15.1154	16.013	5.98076	7.78936	7.1254
ENSG00000105409	ATP1A3	4.9898	5.34596	5.73847	4.2969	5.00472	4.75552
ENSG00000135917	SLC19A3	0.44061	0.44156	0.852034	0.420264	0.826312	0.399241
ENSG00000181218	HIST3H2A	5.59841	5.06168	5.50566	5.17295	3.35667	4.60771
ENSG00000132185	FCRLA	0	0	0	0	0	0
ENSG00000108639	SYNGR2	113.479	122.7	127.379	134.834	96.3117	121.332
ENSG00000132182	NUP210	21.3393	20.2354	23.9482	9.12882	20.2478	13.2781
ENSG00000222009	BTBD19	0.139988	0.121943	0.183708	0.053991	0.073414	0.248236
ENSG00000105605	CACNG7	0.155748	0	0.20741	0.026884	0.215477	0.130046
ENSG00000014919	COX15	29.5922	25.5458	28.3187	21.5186	33.4799	27.3671
ENSG00000135205	CCDC146	0.159342	0.045699	0.13703	0.119518	0.088178	0.071685
ENSG00000131981	LGALS3	62.1672	59.9801	57.1409	72.6406	52.962	60.7621
ENSG00000188021	UBQLN2	7.47806	7.28521	8.23232	5.05229	9.22915	6.16999
ENSG00000188026	RILPL1	4.34933	4.57857	5.38441	4.09919	3.70368	3.80605
ENSG00000166337	TAF10	28.5116	32.3056	27.1834	50.0776	19.2069	26.7553
ENSG00000240747	KRBOX1	0	0.189297	0	0.023251	0	0
ENSG00000084652	TXLNA	22.9898	23.9646	24.7396	17.1988	25.1231	22.0991
ENSG00000214694	ARHGEF33	0.317928	0.35899	0.293208	0.487959	0.139611	0.235404
ENSG00000172167	MTBP	3.12047	2.65417	3.16552	1.90709	3.95318	2.63169
ENSG00000172164	SNTB1	1.02046	0.875709	1.18882	0.561101	2.54565	1.3269
ENSG00000148386	LCN9	0	0	0	0	0	0
ENSG00000148384	INPP5E	6.39974	7.27856	7.35639	5.86463	5.44002	6.34354
ENSG00000020426	MNAT1	15.8628	14.7164	13.0947	19.5369	16.454	17.0121
ENSG00000101871	MID1	2.02404	1.87725	2.00533	2.7016	5.56624	3.35469
ENSG00000138115	CYP2C8	0.019593	0	0	0	0	0
ENSG00000138111	MFSD13A	6.0085	6.62495	6.24967	5.88058	5.64792	6.11219
ENSG00000172789	HOXC5	2.55159	2.17451	3.73149	4.38354	3.1097	3.9069
ENSG00000172785	CBWD1	8.37636	7.52116	7.84823	14.4668	9.5505	10.9492
ENSG00000172782	FADS6	0	0.101158	0.028661	0	0	0
ENSG00000172780	RAB43	7.81933	7.45847	8.80438	0.139075	4.42797	3.76439
ENSG00000150201	FXYD4	0	0	0	0	0	0
ENSG00000144724	PTPRG	5.57665	4.59063	6.77348	2.86724	12.88	5.90293
ENSG00000174788	PCP2	0.086584	0	0.174517	0	0	0.062138
ENSG00000196923	PDLIM7	79.8481	90.7307	89.9651	106.757	65.784	80.0823
ENSG00000174780	SRP72	36.9639	31.5949	32.1878	20.4205	42.5786	29.8932
ENSG00000173786	CNP	29.2741	33.7322	35.0487	23.3798	19.7477	22.8369
ENSG00000117877	CD3EAP	5.23536	6.93337	6.74423	2.13594	4.982	3.72415
ENSG00000232125	DYTN	0	0	0	0	0	0
ENSG00000174255	ZNF80	0	0	0	0	0	0
ENSG00000116473	RAP1A	8.92528	6.61778	5.89531	7.36438	11.4255	12.3009
ENSG00000112996	MRPS30	45.0761	44.9961	41.0082	48.5494	54.9498	57.2198
ENSG00000112992	NNT	9.96135	7.66775	8.50951	3.06908	11.4047	5.55814
ENSG00000116478	HDAC1	44.33	44.3598	43.1923	33.0867	40.9176	43.2059
ENSG00000247626	MARS2	3.59877	3.20391	3.22393	2.15803	3.8395	3.26597
ENSG00000223658	C1GALT1C1L	1.49598	0.891537	0.943133	1.01573	0.662672	0.886425
ENSG00000099866	MADCAM1	0.135123	0.809771	0.883104	0.339408	0.204281	0.293642
ENSG00000151150	ANK3	0.010544	0	0	0	0.0834	0.018402
ENSG00000099864	PALM	7.25209	9.02113	8.94143	1.28976	1.04636	1.20016
ENSG00000099860	GADD45B	101.624	110.528	95.5493	170.362	118.342	147.786
ENSG00000021488	SLC7A9	0.089283	0.087799	0	0	0.168656	0.070453
ENSG00000106245	BUD31	75.1069	78.086	63.5234	151.853	69.5045	97.9993
ENSG00000106244	PDAP1	138.285	138.602	128.549	186.732	124.828	167.51
ENSG00000072210	ALDH3A2	23.1581	20.7341	23.396	19.5817	27.842	26.0412
ENSG00000162105	SHANK2	0.940489	0.845307	1.45924	0.45833	1.2996	0.589621
ENSG00000266173	STRADA	14.7158	14.3	13.0062	15.334	11.7338	14.1662
ENSG00000269307	AC010463.1	0	0	0	0	0	0
ENSG00000100836	PABPN1	50.0733	60.6425	57.9322	92.5082	53.7714	69.6885
Homo_sapiens_newGene_978	Homo_sapiens_newGene_978	0	0.923025	0	0	0	0
Homo_sapiens_newGene_974	Homo_sapiens_newGene_974	0	0	0.259701	0	0	0.198739
Homo_sapiens_newGene_975	Homo_sapiens_newGene_975	2.28449	3.29006	2.50791	1.40895	2.64533	3.28606
Homo_sapiens_newGene_976	Homo_sapiens_newGene_976	0	1.01327	2.063	0	3.34902	0
Homo_sapiens_newGene_977	Homo_sapiens_newGene_977	0.921826	0.297457	0.521484	0	0.474287	0.554059
Homo_sapiens_newGene_970	Homo_sapiens_newGene_970	0	0.318087	0.453426	0	1.84527	0
Homo_sapiens_newGene_972	Homo_sapiens_newGene_972	0	0.209494	0.200797	0	0.230562	0.150421
ENSG00000153790	C7orf31	1.86948	1.16455	1.19694	0.746683	1.43972	1.42347
ENSG00000234409	CCDC188	1.41593	1.25551	1.37298	1.15246	1.09395	1.59732
ENSG00000142765	SYTL1	2.29684	1.79416	2.06456	1.70568	1.00696	1.5339
ENSG00000113643	RARS	55.6284	51.7505	50.7571	59.5869	60.6817	62.9963
ENSG00000113645	WWC1	31.4383	28.7638	31.5772	9.62054	18.9626	15.8977
ENSG00000113649	TCERG1	12.601	10.7884	13.4343	6.54137	15.4636	10.8115
ENSG00000113648	H2AFY	109.572	120.049	109.554	67.0394	81.0963	82.582
Homo_sapiens_newGene_6137	Homo_sapiens_newGene_6137	0.18713	0	0.428255	0	0.16734	0
ENSG00000169432	SCN9A	0.100602	0.094892	0.064724	0.044283	0.327118	0.113465
ENSG00000169435	RASSF6	0.042005	0.038144	0.055306	0.020251	0.056523	0.012039
Homo_sapiens_newGene_6132	Homo_sapiens_newGene_6132	0.870593	0.848264	0.680487	0	0.403987	0.423608
Homo_sapiens_newGene_6131	Homo_sapiens_newGene_6131	9.04495	6.77586	11.5071	2.03164	7.71765	5.77766
ENSG00000169436	COL22A1	0	0	0	0	0	0
ENSG00000169439	SDC2	0.365105	0.602862	0.459086	0.419856	0.352262	0.447013
Homo_sapiens_newGene_6139	Homo_sapiens_newGene_6139	2.47828	1.8643	4.02096	0.216832	3.00309	1.39725
Homo_sapiens_newGene_6138	Homo_sapiens_newGene_6138	0.569355	0.617026	0.548637	0.62295	0.587911	0.374762
Homo_sapiens_newGene_398	Homo_sapiens_newGene_398	0.100616	0.165561	0.10011	0	0	0.18591
Homo_sapiens_newGene_399	Homo_sapiens_newGene_399	4.36859	5.77217	4.73512	6.09214	4.9565	4.47446
ENSG00000189030	VHLL	0	0	0	0	0	0
ENSG00000189037	DUSP21	0	0	0	0	0	0
Homo_sapiens_newGene_390	Homo_sapiens_newGene_390	0	0.132012	0.227236	0	0.058413	0.281162
ENSG00000262085	OR1P1	0	0	0	0	0	0
ENSG00000111647	UHRF1BP1L	1.72572	1.92393	2.09857	1.467	2.99381	1.68409
Homo_sapiens_newGene_393	Homo_sapiens_newGene_393	0.230674	0.948518	0.468896	0.339307	0	0
ENSG00000111641	NOP2	41.3409	42.4139	41.5482	46.0087	44.8636	52.2969
ENSG00000111640	GAPDH	3652.32	3945.2	3604.8	5755.67	3721.16	4672.61
Homo_sapiens_newGene_396	Homo_sapiens_newGene_396	0	0.229339	0	0.266895	0.342153	0.338176
ENSG00000111642	CHD4	42.3353	38.6819	42.2096	48.9219	45.3002	37.7508
ENSG00000103569	AQP9	0	0	0	0	0	0
ENSG00000142494	SLC47A1	4.12753	4.13929	4.48259	1.66571	2.76746	2.44805
ENSG00000267228	AC012254.2	0	0	0	0	0.010289	0
ENSG00000114030	KPNA1	10.414	9.05358	9.49503	6.94958	13.5476	10.2654
ENSG00000073331	ALPK1	2.19907	1.93633	2.29523	1.0542	1.49223	1.64845
ENSG00000156313	RPGR	0.80644	0.46163	0.656937	0.82062	1.24819	0.746457
ENSG00000039537	C6	0	0	0	0	0	0
ENSG00000109220	CHIC2	4.59593	5.74511	6.98944	6.5395	5.71989	7.00976
ENSG00000012048	BRCA1	7.33887	4.98066	8.4184	2.40981	9.07833	4.17964
ENSG00000197323	TRIM33	2.54788	1.76628	2.34971	1.1595	4.06746	2.03836
ENSG00000149716	LTO1	11.9172	13.9137	12.2636	13.3838	13.218	15.4358
ENSG00000184254	ALDH1A3	8.87074	7.593	8.46317	2.18445	6.77662	4.85082
ENSG00000138942	RNF185	12.9848	12.7243	11.7392	10.4398	12.4821	14.0016
ENSG00000138944	SHISAL1	7.03277	6.47718	7.60404	3.61898	9.65437	5.95584
ENSG00000184258	CDR1	0	0	0.131504	0	0	0
ENSG00000163170	BOLA3	53.6827	53.2119	43.5981	91.4174	44.84	61.0831
ENSG00000163171	CDC42EP3	10.1777	9.10368	9.99063	11.7177	18.5497	15.7667
ENSG00000187783	TMEM72	0	0	0	0	0	0
ENSG00000008226	DLEC1	0.106207	0.063858	0.137765	0.041917	0.035647	0.06568
ENSG00000166529	ZSCAN21	8.00691	7.46531	7.36281	5.76638	6.63601	7.64102
ENSG00000166526	ZNF3	6.58603	7.38436	7.26153	5.65827	7.35457	6.98049
ENSG00000166527	CLEC4D	0	0	0	0	0	0
ENSG00000182362	YBEY	25.5019	27.1946	27.678	45.4045	24.1323	26.2966
ENSG00000166523	CLEC4E	0	0	0	0	0	0
ENSG00000114698	PLSCR4	1.41082	1.49004	1.66619	0.35963	0.947708	0.650469
Homo_sapiens_newGene_2908	Homo_sapiens_newGene_2908	1.63724	1.63125	1.80659	0.653318	0.813079	0.433661
Homo_sapiens_newGene_2909	Homo_sapiens_newGene_2909	0.122663	0.079621	0.097483	0	0.332119	0.164779
Homo_sapiens_newGene_2906	Homo_sapiens_newGene_2906	0	0	0.172927	0	0	0
Homo_sapiens_newGene_2907	Homo_sapiens_newGene_2907	0.127624	0.251628	0.244334	0.126054	0.175932	0.107761
Homo_sapiens_newGene_2904	Homo_sapiens_newGene_2904	1.5284	1.39923	1.39695	2.91737	1.31433	2.32414
Homo_sapiens_newGene_2902	Homo_sapiens_newGene_2902	0	0.708082	0.230369	0.163693	0.09772	0.12606
Homo_sapiens_newGene_2903	Homo_sapiens_newGene_2903	0.342474	0.164937	0.041531	0.133644	0.158477	0.070437
Homo_sapiens_newGene_2900	Homo_sapiens_newGene_2900	0.176983	0.296066	0.076179	0	0.274699	0.317663
Homo_sapiens_newGene_2901	Homo_sapiens_newGene_2901	1.78313	1.31495	1.5516	1.35167	1.63027	1.13948
ENSG00000184788	SATL1	0	0.116749	0.231998	0.418904	0.294398	0.310699
ENSG00000184786	TCTE3	0	0	0	0	0.269228	0
ENSG00000184787	UBE2G2	60.1286	53.6019	55.8256	44.0759	64.5215	57.5991
ENSG00000184785	SMIM10	0	0	0	0	0	0.03139
ENSG00000181552	EDDM3B	0	0	0	0	0	0
ENSG00000181555	SETD2	4.39332	3.7577	5.36555	2.57752	6.97015	4.26263
ENSG00000168476	REEP4	34.0528	38.4935	37.4339	49.1604	34.207	44.7404
ENSG00000168477	TNXB	0.185977	0.175044	0.283631	0.047674	0.42434	0.100124
ENSG00000112697	TMEM30A	16.4049	13.7915	15.4539	10.9893	27.7127	18.9951
ENSG00000112695	COX7A2	107.491	112.715	97.631	188.316	89.4222	120.096
ENSG00000112699	GMDS	11.9493	14.23	11.698	15.2978	8.21152	10.7791
ENSG00000182093	WRB	37.4565	31.0456	27.9018	23.2859	27.4201	28.0742
ENSG00000182095	TNRC18	20.4353	21.0518	25.6702	7.13183	18.5621	12.1116
ENSG00000186788	SPATA31D3	0	0	0	0	0	0
ENSG00000108578	BLMH	16.4458	16.4139	15.1909	14.7261	19.8264	18.9699
ENSG00000108576	SLC6A4	0.017285	0.026536	0.015711	0.011254	0	0.018179
ENSG00000119514	GALNT12	3.11368	3.28878	2.75141	2.18184	2.94461	2.80754
ENSG00000074527	NTN4	15.4781	11.6339	13.1974	28.3987	56.454	42.4571
ENSG00000050130	JKAMP	42.9198	36.5908	40.218	43.1273	61.2635	54.5229
ENSG00000169989	TIGD4	0.134378	0.040485	0.068625	0.055761	0.065372	0.047527
ENSG00000154269	ENPP3	0.026253	0	0.028383	0	0	0.025909
ENSG00000169981	ZNF35	1.64322	1.29688	1.50273	1.66342	2.1605	1.75209
ENSG00000154262	ABCA6	0	0	0	0	0	0
ENSG00000154263	ABCA10	0	0.020925	0	0.018373	0.061083	0.035595
ENSG00000154265	ABCA5	0.367621	0.330794	0.198303	0.300233	0.681877	0.547393
ENSG00000187258	NPSR1	0	0	0	0	0	0
ENSG00000180209	MYLPF	0	0.155252	0.084306	0.255118	0.067096	0
ENSG00000164961	WASHC5	12.486	9.95669	11.4023	7.0876	17.7643	11.8766
ENSG00000187257	RSBN1L	2.63808	2.27167	2.22453	1.59899	3.13849	2.63495
ENSG00000242875	RBMY1B	0	0	0	0	0	0
ENSG00000164967	RPP25L	54.8726	63.6277	58.3171	38.9301	19.4945	29.0685
Homo_sapiens_newGene_3358	Homo_sapiens_newGene_3358	0.4019	0.777904	0.505175	0	0	0.128994
Homo_sapiens_newGene_3350	Homo_sapiens_newGene_3350	2.00183	1.63711	1.99313	0.548721	2.68192	1.70341
Homo_sapiens_newGene_3351	Homo_sapiens_newGene_3351	0.115174	0.133364	0.563559	0	0.199116	0.430168
Homo_sapiens_newGene_3352	Homo_sapiens_newGene_3352	0	0.074763	0.12569	0	0.284311	0
ENSG00000282988	AL031777.3	0.903591	0.712694	0.543323	1.14921	0.9206	1.1617
Homo_sapiens_newGene_3355	Homo_sapiens_newGene_3355	4.70563	3.63591	4.95379	2.99306	3.31272	3.70595
Homo_sapiens_newGene_3357	Homo_sapiens_newGene_3357	0.952428	1.01101	0.331788	0	0.764457	0.090249
Homo_sapiens_newGene_4885	Homo_sapiens_newGene_4885	0.631252	0.219994	0.302896	0.296691	0	0.702735
Homo_sapiens_newGene_4884	Homo_sapiens_newGene_4884	2.18858	1.39717	1.58246	0.804819	1.30957	1.23129
ENSG00000165383	LRRC18	0	0	0	0	0	0
Homo_sapiens_newGene_4880	Homo_sapiens_newGene_4880	0.649338	0.330109	0.471346	0.083623	0.407698	0.189966
Homo_sapiens_newGene_4883	Homo_sapiens_newGene_4883	0	0.373943	0.065677	0	0.116204	0
Homo_sapiens_newGene_4889	Homo_sapiens_newGene_4889	0	0	0	0.440312	0	0.231707
ENSG00000123444	KBTBD4	9.28841	9.06014	8.9828	4.91626	7.80075	7.88265
ENSG00000165389	SPTSSA	36.6658	32.6296	29.3794	27.0827	27.9046	30.2374
ENSG00000090621	PABPC4	53.9151	57.8614	56.5792	58.1747	62.7324	66.1463
ENSG00000183570	PCBP3	1.04836	0.924267	1.06514	0.206599	0.085975	0.25965
ENSG00000183571	PGPEP1L	0.027999	0	0.022622	0	0.044221	0
ENSG00000183578	TNFAIP8L3	0.789338	0.748536	0.386449	0.165647	0.23113	0.187932
ENSG00000165688	PMPCA	69.8981	74.6934	70.9398	71.5377	55.4398	65.7705
ENSG00000250021	C15orf38-AP3S2	2.08116	1.56537	1.79405	0	1.18921	1.77919
ENSG00000116863	ADPRHL2	24.7162	27.8631	30.5812	28.1556	22.1929	28.6882
ENSG00000255767	AC108488.2	2.95818	2.19725	2.47304	7.14366	1.43238	3.02846
ENSG00000006756	ARSD	0.442132	0.345392	0.568324	0.087683	0.114111	0.07106
ENSG00000006757	PNPLA4	5.50979	5.86063	6.45987	6.62336	3.71333	5.05952
ENSG00000154889	MPPE1	29.811	29.3947	30.7308	21.4105	27.1396	28.7057
ENSG00000159459	UBR1	3.78074	3.14866	3.39234	1.71889	6.08494	2.62671
ENSG00000165684	SNAPC4	7.19068	6.62603	7.34508	6.33661	6.43905	7.2175
ENSG00000159450	TCHH	0.466193	0.388596	0.409438	0.285219	0.418049	0.383904
ENSG00000100483	VCPKMT	10.2413	8.91124	9.07094	11.8943	12.6832	13.5233
ENSG00000165685	TMEM52B	0	0	0	0.056688	0.101254	0.09247
ENSG00000100485	SOS2	7.72557	6.36364	6.79281	2.77005	9.18698	5.46121
ENSG00000159455	LCE2B	0	0	0	0	0	0
ENSG00000129562	DAD1	101.051	105.895	90.0155	163.009	91.1278	118.733
ENSG00000107651	SEC23IP	11.04	9.46244	11.2041	7.595	16.4194	12.1164
ENSG00000006282	SPATA20	40.3191	44.2552	46.1629	36.5095	33.0241	39.3176
ENSG00000006283	CACNA1G	0.078331	0.101428	0.041075	0.129121	0.094553	0.142859
ENSG00000217442	SYCE3	0.513841	0.370498	0	0	0	0.107625
ENSG00000253649	PRSS51	0.333539	0	0.130327	0.15797	0.20346	0
ENSG00000158477	CD1A	0	0	0	0	0	0
ENSG00000198718	TOGARAM1	1.32974	1.01092	1.42953	0.637373	2.19583	1.33297
ENSG00000164037	SLC9B1	0.165711	0.156754	0.464926	0.166322	0.180094	0.169417
ENSG00000164035	EMCN	0	0	0	0	0	0
ENSG00000164032	H2AFZ	439.073	451.691	356.605	525.436	411.212	508.804
ENSG00000164031	DNAJB14	3.4148	2.45218	2.90316	1.50031	5.15603	2.80618
ENSG00000242120	MDFIC2	0	0	0	0	0	0
ENSG00000198712	MT-CO2	4104.36	4485.2	4507.27	5489.69	4111.49	4355.09
ENSG00000198715	GLMP	62.6577	64.0154	61.9788	50.0733	42.3538	43.8237
ENSG00000164038	SLC9B2	4.82634	4.62885	4.16638	3.02897	7.56444	5.22905
ENSG00000164039	BDH2	6.06063	6.9047	5.97985	7.56865	4.24989	5.74473
ENSG00000100151	PICK1	14.1405	14.5688	17.1003	13.6892	10.1888	13.6334
ENSG00000100150	DEPDC5	1.86472	1.67974	1.87462	1.06324	1.4847	1.33095
ENSG00000100156	SLC16A8	0	0.046811	0	0	0	0
ENSG00000171634	BPTF	4.40382	4.3362	5.11671	5.07758	6.9072	6.44524
ENSG00000161609	CCDC155	0.574848	0.603974	0.852857	0.2629	0.124704	0.186134
ENSG00000120068	HOXB8	3.15233	3.65516	2.74557	7.90557	3.97112	6.12268
ENSG00000284917	EEF1AKMT4-ECE2	0	0	0	0	0	0
ENSG00000125743	SNRPD2	277.993	239.566	193.334	366.647	163.183	244.721
ENSG00000125741	OPA3	5.40848	5.99201	5.76961	3.65783	6.00177	4.32065
ENSG00000125740	FOSB	0.364248	0.410665	0.257315	0.210508	0.452969	0.39425
ENSG00000125746	EML2	9.50792	10.0214	11.5353	5.86175	7.97456	10.0919
ENSG00000125744	RTN2	4.95683	4.4373	4.90482	4.06444	2.52611	2.39679
Homo_sapiens_newGene_3822	Homo_sapiens_newGene_3822	0.63843	0.928871	0.743047	0.862935	1.24628	1.80819
ENSG00000170006	TMEM154	0.066986	0.071447	0.124951	0.041058	0.109038	0.105974
Homo_sapiens_newGene_3820	Homo_sapiens_newGene_3820	0	0	0.262659	0	0	0
Homo_sapiens_newGene_3826	Homo_sapiens_newGene_3826	4.38293	3.92491	4.18137	2.50266	4.97067	4.22011
Homo_sapiens_newGene_3827	Homo_sapiens_newGene_3827	0.217097	0.391023	0.259971	0	0.056922	0
Homo_sapiens_newGene_3825	Homo_sapiens_newGene_3825	0.89886	0.471378	0.377747	0.142463	0.853128	0.30524
ENSG00000167608	TMC4	0.311711	0.357759	0.515681	0.83352	0.385133	0.261174
ENSG00000285064	SMIM40	0	0	0	0	0	0
ENSG00000124299	PEPD	63.9257	66.2477	62.37	61.9058	61.7127	67.409
ENSG00000167600	CYP2S1	8.05027	9.82108	10.3286	7.54828	8.46507	8.60138
ENSG00000167601	AXL	184.055	172.691	202.075	98.4498	174.711	134.351
ENSG00000167604	NFKBID	4.99639	5.72363	5.54909	3.39726	3.47666	3.63594
ENSG00000243989	ACY1	18.8291	18.0136	17.54	14.288	9.41665	14.9957
ENSG00000042832	TG	0.008282	0	0	0	0	0
ENSG00000096717	SIRT1	8.00147	6.83887	8.11745	3.91513	9.20494	6.03028
ENSG00000046647	GEMIN8	5.09622	3.98592	5.09921	4.16856	3.7072	4.1663
ENSG00000240184	PCDHGC3	11.887	10.0055	10.9874	7.00827	10.0404	8.3303
Homo_sapiens_newGene_1038	Homo_sapiens_newGene_1038	0.479946	0.08852	0	0	0	0.009006
Homo_sapiens_newGene_1460	Homo_sapiens_newGene_1460	1.10772	1.14042	0.744577	1.6791	1.26805	1.09455
Homo_sapiens_newGene_1461	Homo_sapiens_newGene_1461	0.729891	0.915388	1.25348	0.206694	1.33268	1.16487
Homo_sapiens_newGene_1462	Homo_sapiens_newGene_1462	1.7298	2.53875	1.79424	3.02418	1.36432	1.32703
Homo_sapiens_newGene_1463	Homo_sapiens_newGene_1463	0.248664	0.181914	0.26194	0	0.14962	0.234989
Homo_sapiens_newGene_1464	Homo_sapiens_newGene_1464	0.12523	0	0.336871	0	0	0
Homo_sapiens_newGene_1465	Homo_sapiens_newGene_1465	0	0.192475	0	0	0	0.172817
Homo_sapiens_newGene_1466	Homo_sapiens_newGene_1466	0.470235	0.389672	0.585234	0.195035	0.199466	0.340365
Homo_sapiens_newGene_1468	Homo_sapiens_newGene_1468	0.280109	0.065602	0.380885	0.065739	0.228458	0.071187
Homo_sapiens_newGene_1469	Homo_sapiens_newGene_1469	0.792104	0.53085	1.15543	0.441952	0.641637	0.717409
Homo_sapiens_newGene_5372	Homo_sapiens_newGene_5372	0	0.162729	0.198767	0	0.085301	0
Homo_sapiens_newGene_5378	Homo_sapiens_newGene_5378	0.155516	0	0	0	0	0
Homo_sapiens_newGene_5379	Homo_sapiens_newGene_5379	0.193026	0	0.372809	0	0.151709	0.235166
ENSG00000166959	MS4A8	0	0	0	0	0	0
ENSG00000127241	MASP1	0.056706	0	0.012921	0.019216	0	0.032605
ENSG00000127249	ATP13A4	0.015267	0	0.012123	0	0	0
ENSG00000283463	HSFX4	0	0	0	0	0.067982	0.020869
ENSG00000136425	CIB2	17.4308	18.3791	18.2491	17.9875	10.8033	13.6767
ENSG00000196235	SUPT5H	58.9404	60.694	60.5602	51.7371	54.821	57.3249
ENSG00000158195	WASF2	23.4999	21.5706	25.5878	9.75009	22.6703	16.5121
ENSG00000060642	PIGV	6.57384	6.5557	6.5732	5.57567	6.75121	6.13601
ENSG00000128652	HOXD3	0	0	0	0	0	0
ENSG00000128656	CHN1	5.17012	4.31007	5.32419	5.54582	6.62458	6.23866
ENSG00000128654	MTX2	23.5147	22.8782	19.5331	25.3551	25.4972	28.8888
ENSG00000128655	PDE11A	0.082049	0.035862	0.036096	0.031942	0.085973	0.059782
ENSG00000276289	KCNE1B	0.007396	0.030957	0.008207	0.022015	0.046823	0.043783
ENSG00000173542	MOB1B	1.95641	1.68043	1.86946	1.6708	3.57538	1.72781
ENSG00000157211	CDCP2	0	0	0	0	0	0
ENSG00000173540	GMPPB	14.0398	13.7636	20.4247	18.0121	13.9505	17.3605
ENSG00000157214	STEAP2	1.13396	0.965193	1.2887	1.67761	1.76714	1.54557
ENSG00000204099	NEU4	0	0.019326	0	0	0	0.016034
ENSG00000122033	MTIF3	13.5738	11.8795	13.1085	18.9083	11.9168	15.5989
ENSG00000157219	HTR5A	0	0	0	0	0	0
ENSG00000173548	SNX33	4.63314	4.46255	5.01414	1.60702	3.21294	2.79098
ENSG00000137486	ARRB1	4.30516	4.1062	5.31005	0.831402	3.7937	1.909
ENSG00000174013	FBXO45	11.2773	8.61545	8.94436	6.35949	12.2792	8.68585
ENSG00000174015	SPERT	0	0	0	0	0	0
ENSG00000158445	KCNB1	0.005708	0.00411	0.017061	0	0	0.004059
ENSG00000174016	TENT5D	0.015021	0.013098	0	0	0.029159	0
ENSG00000235118	FAM237A	0	0	0	0	0	0
ENSG00000044090	CUL7	13.3794	13.0729	16.733	6.27687	9.61719	8.52868
ENSG00000279395	OR5L1	0	0	0	0	0	0
ENSG00000204323	SMIM5	0.140175	0.10714	0.059502	0	0.184702	0
ENSG00000254004	ZNF260	1.18118	1.14354	1.35816	0.919762	2.32949	1.58591
ENSG00000163705	FANCD2OS	0	0	0	0	0	0
ENSG00000130287	NCAN	0	0.015572	0	0	0.014228	0
ENSG00000272949	AC093668.2	0.475427	0.024988	0.045085	0	0.029419	0
ENSG00000130283	GDF1	0.065613	0.356231	0.151699	0.112482	0.068789	0.090989
ENSG00000087111	PIGS	42.2221	43.9909	43.0685	26.6009	39.6325	37.7142
ENSG00000154743	TSEN2	6.94878	5.68103	6.39051	5.12695	6.87207	6.73624
Homo_sapiens_newGene_5178	Homo_sapiens_newGene_5178	4.35609	4.74246	5.02691	5.07778	4.04176	5.02605
ENSG00000159714	ZDHHC1	3.71176	4.38848	5.01658	1.70025	1.04537	1.53389
ENSG00000159713	TPPP3	1.06229	1.48807	1.17586	1.7273	0.975121	1.27852
ENSG00000186047	DLEU7	0.053524	0.022325	0	0	0	0
ENSG00000185002	RFX6	0	0	0	0	0	0
Homo_sapiens_newGene_5170	Homo_sapiens_newGene_5170	0.22866	0.745375	0.252451	0.151315	0	0
ENSG00000121075	TBX4	1.84024	1.45993	2.03573	0.485274	1.47853	1.75251
ENSG00000186049	KRT73	0	0	0	0	0	0
ENSG00000121073	SLC35B1	55.7988	51.5791	45.6974	57.5822	55.225	67.1381
ENSG00000171570	RAB4B-EGLN2	2.7895	1.93881	0	0	6.62495	0
ENSG00000120306	CYSTM1	37.2015	37.5453	31.0937	45.5693	26.9089	34.2414
ENSG00000171574	ZNF584	8.8513	8.56353	10.1699	5.13357	7.51153	5.67465
ENSG00000111405	ENDOU	0	0	0	0	0	0
ENSG00000111404	RERGL	0	0.033198	0	0	0	0.038674
ENSG00000135502	SLC26A10	15.9243	15.1971	14.194	10.6424	15.9497	11.2893
ENSG00000135503	ACVR1B	8.07602	7.40791	8.6891	3.99409	9.60063	7.02424
ENSG00000087128	TMPRSS11E	0	0	0	0	0	0
ENSG00000135506	OS9	80.4084	81.3804	74.0563	83.8941	66.1224	79.3011
Homo_sapiens_newGene_5644	Homo_sapiens_newGene_5644	0.801478	0.677515	1.05241	0.553852	1.17159	0.701026
Homo_sapiens_newGene_5647	Homo_sapiens_newGene_5647	0	0.182849	0.137291	0	0.426434	0.069378
ENSG00000041802	LSG1	21.2208	18.0028	19.6922	15.3591	20.9571	19.7946
ENSG00000273398	AC017083.3	0.480568	0.095203	0.32959	0.195224	0.075244	0.037325
Homo_sapiens_newGene_5642	Homo_sapiens_newGene_5642	0	0	0.025065	0	0.013208	0
ENSG00000174903	RAB1B	125.063	131.734	133.3	100.164	74.5728	94.0819
ENSG00000102763	VWA8	2.51984	1.78463	2.02088	1.01773	3.12363	2.14225
ENSG00000102760	RGCC	0.139479	0.297319	0.347656	0	0.202411	0.17428
ENSG00000198455	ZXDB	1.35463	0.825115	1.09615	0.522321	1.31585	1.01659
ENSG00000198453	ZNF568	1.34724	1.00806	1.54194	0.96155	1.61866	1.19393
ENSG00000109790	KLHL5	26.542	24.9207	27.3502	22.7575	45.5591	35.1819
ENSG00000147488	ST18	0	0	0	0	0	0
ENSG00000109794	FAM149A	0.382019	0.374818	0.46	0.226277	0.366013	0.365271
ENSG00000147485	PXDNL	0	0.010566	0	0	0	0.029267
ENSG00000147481	SNTG1	0	0	0	0	0	0
ENSG00000259384	GH1	0	0	0	0	0	0
ENSG00000068885	IFT80	3.53568	2.8952	3.97444	2.43526	6.96948	4.56547
ENSG00000136856	SLC2A8	9.42204	10.8721	11.0742	12.9498	9.63373	10.0864
ENSG00000136854	STXBP1	22.8751	22.1921	22.8012	17.2158	25.941	22.5589
ENSG00000132570	PCBD2	3.26172	3.00227	2.74703	1.6508	2.65066	1.72268
ENSG00000136859	ANGPTL2	0	0	0	0	0	0
ENSG00000285304	Z83844.3	1.25378	1.94724	0.949163	1.37462	0.536199	1.58128
ENSG00000065457	ADAT1	24.6319	23.711	25.4295	16.6458	32.0565	22.8377
ENSG00000172081	MOB3A	9.4342	9.55346	11.6038	5.40364	5.32894	5.01169
ENSG00000172086	KRCC1	5.79012	4.55046	4.62119	3.18592	3.86037	5.55843
ENSG00000108774	RAB5C	107.64	106.469	102.84	71.2234	73.8258	82.2767
ENSG00000108773	KAT2A	39.3825	42.032	43.9362	37.0025	32.8973	37.1433
ENSG00000108771	DHX58	2.30997	1.86495	3.10684	0.286099	0.534771	0.415271
ENSG00000146281	PM20D2	9.5648	7.19601	8.45713	4.99604	12.8285	8.14282
ENSG00000146282	RARS2	13.7659	11.6602	12.6269	14.5574	15.2313	15.8913
ENSG00000146285	SCML4	0	0	0	0	0	0
ENSG00000063854	HAGH	14.9817	14.5109	13.9425	8.72603	6.35975	10.2793
ENSG00000066379	ZNRD1	36.061	34.7501	40.2415	58.1992	31.3178	45.68
ENSG00000132394	EEFSEC	5.65801	7.22446	7.42801	6.10888	4.72448	5.3744
ENSG00000145390	USP53	1.26661	0.871377	1.45392	0.693218	2.84708	1.57479
ENSG00000145391	SETD7	11.368	8.89359	10.3654	6.01341	18.1937	9.43416
ENSG00000133627	ACTR3B	6.6146	6.61395	5.72718	5.49861	5.71786	6.38855
ENSG00000138639	ARHGAP24	0.543508	0.714216	0.615219	0.799201	1.24288	0.793633
ENSG00000139946	PELI2	0.197442	0.111065	0.123662	0.117334	0.157989	0.040282
ENSG00000101442	ACTR5	10.056	10.4045	9.37361	10.7305	8.10735	10.4589
ENSG00000101443	WFDC2	10.0712	10.3498	8.52205	9.03576	5.32113	5.99343
ENSG00000101440	ASIP	0	0	0.02353	0.25506	0.269097	0.073861
ENSG00000101441	CST4	0	0	0	0	0	0
ENSG00000101446	SPINT3	0	0	0	0	0	0
ENSG00000101447	FAM83D	41.4675	43.8056	42.092	23.1163	46.9288	44.7905
ENSG00000115896	PLCL1	0.016077	0.007325	0	0.020219	0	0
ENSG00000101445	PPP1R16B	0.784124	0.809556	1.20501	0.209939	0.578919	0.49342
ENSG00000145649	GZMA	0	0	0	0	0	0
ENSG00000101448	EPPIN	0	0	0	0	0	0
ENSG00000214063	TSPAN4	74.3612	79.6597	78.2929	97.407	55.3633	77.8948
ENSG00000137812	KNL1	3.36555	2.03566	3.87234	1.30451	6.66013	2.49333
ENSG00000172339	ALG14	1.05553	0.900758	0.736192	1.22158	0.752997	1.16712
ENSG00000137814	HAUS2	20.4327	21.2566	20.0196	16.1417	24.9784	19.8322
ENSG00000137815	RTF1	19.0855	15.3435	17.8479	8.03744	17.8682	14.099
ENSG00000137817	PARP6	43.9539	46.2645	43.0454	31.1812	33.7399	40.0562
ENSG00000137818	RPLP1	1077.46	1159.34	872.561	1586.49	789.503	1502.59
ENSG00000137819	PAQR5	1.02968	0.706848	0.827289	0.532319	0.928155	0.706011
ENSG00000172331	BPGM	9.21689	8.46254	8.41657	10.353	10.7428	11.8151
ENSG00000258052	AC025263.2	0	0	0	0	0	0
ENSG00000173068	BNC2	0	0	0	0	0	0
ENSG00000173065	FAM222B	6.51763	6.16396	8.12212	3.4954	5.15647	4.71718
ENSG00000173064	HECTD4	2.29448	2.09092	3.05497	1.19841	3.14807	1.56129
ENSG00000138092	CENPO	31.6902	30.9247	31.3728	23.4087	33.7801	28.8078
ENSG00000138095	LRPPRC	26.7038	21.6307	26.3886	22.441	37.2318	27.8574
ENSG00000267855	NDUFA7	111	121.152	103.313	158.645	75.0246	105.927
ENSG00000054148	PHPT1	109.491	118.009	118.65	236.443	85.4106	135.985
ENSG00000080618	CPB2	0	0	0	0.107816	0	0
ENSG00000085224	ATRX	0.922912	1.01013	1.38068	0.437623	2.61618	0.974053
ENSG00000144119	C1QL2	0	0	0	0	0	0
ENSG00000144118	RALB	31.8787	28.7566	29.2567	21.4982	29.2535	30.0483
ENSG00000144115	THNSL2	0	0	0.031135	0	0.010708	0.054326
ENSG00000100311	PDGFB	8.65338	8.53369	9.69475	8.37142	8.73302	9.204
ENSG00000150433	TMEM218	23.9287	26.8282	21.8898	21.7772	25.6351	25.9992
ENSG00000100312	ACR	0	0.047694	0	0.053479	0	0
ENSG00000100314	CABP7	0.367468	0.618022	0.389534	0.415631	0.394752	0.348349
ENSG00000100316	RPL3	1427.3	1503.85	1324.37	1632.52	1029.87	1375.75
ENSG00000100319	ZMAT5	22.2851	24.0566	24.5068	30.2886	13.8458	20.3806
ENSG00000104679	R3HCC1	27.2484	31.0223	29.1582	38.4138	23.2378	31.4557
ENSG00000238227	TMEM250	25.153	27.1491	28.6265	23.9514	24.4221	24.1685
ENSG00000156873	PHKG2	22.5361	19.7541	26.1497	27.081	12.4678	20.1559
ENSG00000203783	PRR9	0	0	0	0	0	0
ENSG00000203780	FANK1	0.472213	0.319409	0.709243	0.251654	0.132989	0.21542
ENSG00000203786	KPRP	0	0	0	0.057997	0	0
ENSG00000156876	SASS6	1.64639	1.19767	1.52435	0.915266	2.38228	1.47899
ENSG00000156875	MFSD14A	16.4372	14.3836	16.336	6.21286	17.1605	15.3908
ENSG00000203785	SPRR2E	0	0	0	0	0	0
ENSG00000112818	MEP1A	0	0	0	0	0	0
ENSG00000182938	OTOP3	0	0	0	0	0	0.038263
ENSG00000181374	CCL13	0	0	0	0	0	0
ENSG00000172687	ZNF738	4.36245	5.05405	3.96049	5.98635	5.17842	5.38584
ENSG00000181378	CFAP65	0.006165	0.004729	0	0	0	0
ENSG00000182931	WFDC10B	0	0.134316	0.521732	0.437186	0.138231	0.093115
ENSG00000112812	PRSS16	3.86386	4.34724	4.53259	3.03148	3.16596	3.04615
ENSG00000182934	SRPRA	66.2242	64.8198	64.7364	67.2931	98.5056	89.947
Homo_sapiens_newGene_2312	Homo_sapiens_newGene_2312	0.143897	0.333251	0.272642	0.264065	0.118087	0
Homo_sapiens_newGene_2310	Homo_sapiens_newGene_2310	0.948089	0.78355	1.95585	1.2011	0.71583	1.07205
Homo_sapiens_newGene_2317	Homo_sapiens_newGene_2317	0.696887	0.420251	0.274221	0.719626	0.244743	0.404659
Homo_sapiens_newGene_2316	Homo_sapiens_newGene_2316	0.623766	0.517219	0.138394	0.077335	0.275414	0.46127
Homo_sapiens_newGene_2315	Homo_sapiens_newGene_2315	0	0	0	0.257168	0	0
ENSG00000064195	DLX3	0.155156	0.013912	0.119893	0.118602	0.059237	0.172499
ENSG00000064199	SPA17	8.65715	9.10352	5.37267	11.2203	7.34557	7.86955
ENSG00000086758	HUWE1	15.0073	13.9031	18.086	20.3607	21.4134	20.4987
ENSG00000109906	ZBTB16	0	0	0.020562	0	0	0
ENSG00000175946	KLHL38	0	0	0	0	0	0
ENSG00000260851	AC010542.3	0	0.164874	0.142076	0	0	0.103412
ENSG00000169660	HEXD	4.85827	4.49746	5.57828	5.5777	3.15203	4.16986
ENSG00000156299	TIAM1	3.26593	2.61667	3.56043	0.879121	3.24786	1.67477
ENSG00000156298	TSPAN7	2.33552	3.45468	3.3238	4.03884	4.63622	4.56905
ENSG00000168398	BDKRB2	0.202717	0.183768	0.288103	0.16591	0.301707	0.205229
ENSG00000168393	DTYMK	100.824	114.856	105.81	167.841	90.9913	118.858
ENSG00000269533	AC003002.3	0.001563	0	0	0	0	0
ENSG00000168397	ATG4B	26.382	25.2562	24.6467	25.1259	18.5887	22.6898
ENSG00000168395	ING5	9.02042	10.1249	10.0474	8.78939	8.34949	8.09956
ENSG00000168394	TAP1	40.7401	44.0145	44.8661	36.3717	43.0454	45.6704
Homo_sapiens_newGene_1662	Homo_sapiens_newGene_1662	0.213211	0	0.349955	0.115134	0.235056	0.227742
ENSG00000197822	OCLN	5.55933	4.8085	8.56903	1.79567	6.58481	6.00352
Homo_sapiens_newGene_1660	Homo_sapiens_newGene_1660	0	0	0.175878	0.535534	0.514929	0.150271
Homo_sapiens_newGene_1661	Homo_sapiens_newGene_1661	4.33114	4.71298	4.2486	6.84838	5.17092	6.13718
Homo_sapiens_newGene_1666	Homo_sapiens_newGene_1666	0.518826	0.486135	0.479767	0.090716	0.294213	0.856415
ENSG00000197826	CFAP299	0.078249	0	0	0	0.013567	0
ENSG00000228083	IFNA14	0	0	0	0	0	0
Homo_sapiens_newGene_1668	Homo_sapiens_newGene_1668	0	0	0.33253	0	0	0
Homo_sapiens_newGene_1669	Homo_sapiens_newGene_1669	0	0.268068	0.261143	0	0.100812	0
ENSG00000180423	HARBI1	1.16276	1.10026	1.72903	0.658282	1.15808	1.35157
Homo_sapiens_newGene_722	Homo_sapiens_newGene_722	1.09926	0.784107	0.867288	1.0542	0.762738	0.369727
ENSG00000103152	MPG	39.2828	44.0477	46.4463	56.9526	29.3768	37.7461
ENSG00000151470	C4orf33	2.02224	2.46679	3.27234	0.886754	2.31651	0.717022
ENSG00000123500	COL10A1	0	0	0	0	0.012859	0
ENSG00000123505	AMD1	16.2114	13.6106	14.7267	11.3384	21.961	16.6374
ENSG00000151475	SLC25A31	0	0	0	0	0.045082	0
ENSG00000156127	BATF	0	0	0	0	0	0
ENSG00000153187	HNRNPU	89.1887	89.3665	93.44	85.9008	114.615	102.496
ENSG00000013523	ANGEL1	10.1554	9.21826	11.539	3.82821	11.1417	7.87843
Homo_sapiens_newGene_6366	Homo_sapiens_newGene_6366	9.75948	7.98762	7.87786	10.5885	12.5946	12.5191
Homo_sapiens_newGene_6367	Homo_sapiens_newGene_6367	0	0.365208	0.19996	0	0.098532	0.479572
Homo_sapiens_newGene_6364	Homo_sapiens_newGene_6364	0.065278	0.058637	0.074855	0	0.719052	0.186142
Homo_sapiens_newGene_6365	Homo_sapiens_newGene_6365	0.621312	0.504209	0.689363	0.409767	0.360551	0.335624
Homo_sapiens_newGene_6362	Homo_sapiens_newGene_6362	0.145787	0.269621	0.07376	0.161614	0.203107	0.188735
Homo_sapiens_newGene_6363	Homo_sapiens_newGene_6363	0.420035	0.106167	0.267427	0.091173	0.206023	0.176513
Homo_sapiens_newGene_6361	Homo_sapiens_newGene_6361	0.540852	0.318701	0.378533	0.329559	0.331277	0.385625
ENSG00000142515	KLK3	0	0.029338	0	0	0	0.058001
ENSG00000142511	GPR32	0	0	0	0	0	0
Homo_sapiens_newGene_6368	Homo_sapiens_newGene_6368	0.022429	0	0	0	0.171031	0
ENSG00000142512	SIGLEC10	0.199035	0.364562	0.321794	0.213493	0.419139	0.357139
ENSG00000068745	IP6K2	47.6537	47.0071	47.5056	35.2489	32.0932	37.1171
ENSG00000168539	CHRM1	0.089534	0.033244	0.019002	0	0	0
ENSG00000168538	TRAPPC11	1.94364	1.95468	2.00557	0.707099	2.02077	1.38873
ENSG00000065717	TLE2	17.5309	17.5939	19.5108	12.4781	9.48402	12.5125
ENSG00000163704	PRRT3	1.03741	1.61817	1.04592	1.28396	1.33712	1.41559
ENSG00000184428	TOP1MT	22.5736	23.7118	21.4117	22.3775	13.9767	18.113
ENSG00000163701	IL17RE	1.58315	1.86464	2.31545	1.37221	1.37641	0.904065
ENSG00000163703	CRELD1	5.25669	5.16082	5.95823	2.82781	3.58359	3.0668
ENSG00000167881	SRP68	66.1277	62.3054	60.2945	55.4747	55.5345	62.964
ENSG00000055950	MRPL43	102.991	109.706	98.9441	152.533	94.3275	124.379
ENSG00000055957	ITIH1	0	0	0	0	0	0
ENSG00000055955	ITIH4	0.029311	0.015216	0.017832	0	0	0.051882
ENSG00000136840	ST6GALNAC4	33.6101	35.7149	35.5676	32.0253	29.6774	36.0948
Homo_sapiens_newGene_2684	Homo_sapiens_newGene_2684	0.424409	0.232391	0.53217	0	0.066444	0.338029
ENSG00000263761	GDF2	0	0	0	0	0	0
ENSG00000125534	PPDPF	125.7	148.855	146.417	190.014	79.0898	116.353
ENSG00000137216	TMEM63B	32.2964	32.8082	34.96	20.4505	26.521	24.4875
ENSG00000115137	DNAJC27	0.569304	0.744689	0.765661	0.440063	1.03758	0.680233
ENSG00000259040	BLOC1S5-TXNDC5	2.55493	0	0	0	0	0
ENSG00000136848	DAB2IP	14.3612	13.2447	14.7023	7.75364	12.55	10.2523
ENSG00000115138	POMC	0	0	0	0	0	0
ENSG00000051180	RAD51	16.9664	15.8126	15.4468	14.2769	13.0327	16.8526
ENSG00000205436	EXOC3L4	0.231708	0.176425	0.284135	0.159818	0.165786	0.082287
ENSG00000205439	KRTAP12-3	0	0	0	0	0	0
ENSG00000154845	PPP4R1	49.1105	43.8322	44.0437	33.6572	58.9226	48.2033
ENSG00000157456	CCNB2	78.9737	73.3023	68.752	78.5048	75.7396	76.852
ENSG00000166289	PLEKHF1	3.78108	5.60928	6.37871	3.86764	3.81134	4.40553
ENSG00000157450	RNF111	4.92068	3.77013	5.39177	2.28786	6.72875	3.56612
ENSG00000108984	MAP2K6	0.178327	0.141307	0.177722	0.090258	0.151803	0.142452
ENSG00000165959	CLMN	2.20874	2.02678	2.1888	1.2478	2.37738	1.78407
ENSG00000149527	PLCH2	0.06078	0.074736	0.029477	0.068704	0.097263	0.140623
ENSG00000165953	SERPINA12	0	0	0	0	0	0
ENSG00000127990	SGCE	40.8256	33.6982	35.4748	36.5031	47.733	47.4027
ENSG00000127993	RBM48	4.53195	4.29547	4.37056	4.13339	5.17509	4.46528
ENSG00000162078	ZG16B	0.131301	0.334413	0.091647	0.515037	0.33623	0.601189
ENSG00000127995	CASD1	3.27216	2.45118	3.62154	1.48129	3.35831	2.04004
ENSG00000162076	FLYWCH2	15.7704	19.5745	18.7696	18.4119	10.6714	14.25
ENSG00000182111	ZNF716	0	0	0	0	0	0
ENSG00000166750	SLFN5	2.1721	1.71358	2.15795	0.786559	2.76577	1.64502
ENSG00000162073	PAQR4	16.8433	18.2806	19.2149	16.6647	17.1902	18.2472
ENSG00000157985	AGAP1	5.66583	5.40023	5.85574	3.06482	6.23563	4.35978
ENSG00000254245	PCDHGA3	0	0	0	0	0	0.008945
ENSG00000280789	PAGR1	27.7688	29.6584	28.6994	30.2906	22.9244	27.6834
ENSG00000165480	SKA3	9.02843	7.34478	8.08	7.61827	9.7127	9.3898
ENSG00000165487	MICU2	16.0508	14.0077	12.6856	12.9894	15.9752	16.0009
ENSG00000178235	SLITRK1	0	0	0	0	0	0
ENSG00000178234	GALNT11	15.0403	13.3446	13.1201	8.04135	12.3594	10.5276
ENSG00000178233	TMEM151B	0.076917	0.0301	0.066454	0	0	0.010312
Homo_sapiens_newGene_4431	Homo_sapiens_newGene_4431	0.237992	0.044806	0	0.156917	0	0
Homo_sapiens_newGene_4433	Homo_sapiens_newGene_4433	0	0.162729	0	0	0	0
Homo_sapiens_newGene_4434	Homo_sapiens_newGene_4434	0.51776	0.269004	0.605055	0.062309	0	0
Homo_sapiens_newGene_4435	Homo_sapiens_newGene_4435	3.95304	4.95646	6.92892	5.32332	2.81442	3.05789
Homo_sapiens_newGene_4437	Homo_sapiens_newGene_4437	1.44453	1.09539	1.47138	0.923812	1.47881	1.16755
ENSG00000206013	IFITM5	0	0	0.132515	0	0	0.131021
ENSG00000005381	MPO	0	0	0	0	0	0
ENSG00000154188	ANGPT1	0	0	0	0	0	0
ENSG00000158604	TMED4	48.1588	50.7173	50.0427	31.6881	49.5881	43.6906
ENSG00000256797	KLRF2	0	0	0	0	0	0
ENSG00000009724	MASP2	0.09143	0.256263	0.20984	0.019049	0.176045	0.144513
ENSG00000185467	KPNA7	0.081139	0.055491	0	0	0	0
ENSG00000186652	PRG2	0	0	0.075857	0	0	0
ENSG00000101161	PRPF6	52.1844	53.3257	55.749	55.4093	46.561	57.0963
ENSG00000101160	CTSZ	92.6013	103.355	84.8838	100.894	69.2556	84.6001
ENSG00000101162	TUBB1	0.102072	0.150216	0.136138	0	0.17845	0.146089
ENSG00000170027	YWHAG	84.2776	75.4045	82.4265	35.2863	98.9264	69.4782
ENSG00000171777	RASGRP4	0.021452	0.014742	0.023857	0	0	0.013454
ENSG00000171773	NXNL1	0	0	0	0	0	0
ENSG00000171772	SYCE1	0	0	0	0	0	0
ENSG00000175213	ZNF408	8.15072	9.54209	10.1568	10.2583	7.86895	10.2195
ENSG00000175215	CTDSP2	28.8932	27.8122	31.5966	10.1402	23.396	18.4713
ENSG00000175216	CKAP5	20.6225	15.7238	20.4016	11.1352	27.1526	17.0974
ENSG00000179546	HTR1D	3.22591	3.26571	3.47874	2.72761	3.81544	3.30112
ENSG00000179542	SLITRK4	0	0	0	0	0	0
ENSG00000170790	OR10A2	0	0	0	0	0	0
ENSG00000170791	CHCHD7	21.1283	19.995	17.9946	31.1505	24.2573	27.5205
ENSG00000196693	ZNF33B	1.72039	1.11856	1.50959	0.74446	1.59635	1.19614
ENSG00000124313	IQSEC2	3.11105	3.21611	3.34616	3.99394	1.9096	1.97413
ENSG00000197124	ZNF682	0.975831	0.507636	0.513476	0.853	0.489828	0.505262
ENSG00000197125	OR8B8	0	0	0	0	0	0
ENSG00000197122	SRC	9.76912	10.3838	9.95179	5.763	7.01789	7.12145
ENSG00000197123	ZNF679	0	0	0	0	0	0
ENSG00000197121	PGAP1	0.461847	0.229266	0.493354	0.160585	0.690359	0.337129
ENSG00000161835	GRASP	0.151557	0.064064	0.090862	0.097527	0.023505	0.072835
ENSG00000197128	ZNF772	1.13062	1.17399	0.988129	0.373342	1.61403	0.675554
ENSG00000006125	AP2B1	116.461	102.41	118.623	87.2614	162.762	110.085
ENSG00000121898	CPXM2	0	0	0.05109	0	0	0
ENSG00000121897	LIAS	10.0813	6.43601	8.0426	7.96791	8.62407	8.21632
ENSG00000121895	TMEM156	4.86096	3.38836	4.70575	11.6593	13.1787	13.223
ENSG00000006128	TAC1	0	0	0	0	0	0
ENSG00000121892	PDS5A	16.7543	13.4899	16.364	8.18755	22.4895	13.3943
ENSG00000203995	ZYG11A	2.65973	2.52112	2.5324	1.29385	3.60953	2.08651
ENSG00000198695	MT-ND6	440.971	502.359	482.285	767.409	676.617	630.562
ENSG00000198691	ABCA4	0.045534	0.078882	0.04713	0	0.063127	0.021835
ENSG00000198690	FAN1	5.49228	5.10096	4.91718	2.06651	6.40601	4.0071
ENSG00000198692	EIF1AY	18.027	17.5987	15.0204	30.7726	21.7878	21.0095
ENSG00000072501	SMC1A	11.2822	9.21217	11.5363	2.71277	9.45395	5.27757
ENSG00000176746	MAGEB6	0	0	0	0	0	0
ENSG00000176742	OR51V1	0	0	0	0	0	0
ENSG00000284895	AC119676.1	0.000252	0	0	0	0.000402	0
ENSG00000176749	CDK5R1	0.734756	1.03411	0.882349	0.254373	0.722963	0.46637
ENSG00000163382	NAXE	142.778	158.115	147.721	195.919	96.6625	139.36
ENSG00000176290	OR4K3	0	0	0	0	0	0
ENSG00000176293	ZNF135	0.703807	1.04714	0.771008	0.260265	0.518121	0.855471
ENSG00000176294	OR4N2	0	0	0	0	0	0
ENSG00000176299	OR4M1	0	0	0	0	0	0
ENSG00000204501	PRAMEF15	0	0	0	0	0	0
ENSG00000204505	PRAMEF9	0	0	0	0	0	0
ENSG00000178795	GDPD4	0.033399	0	0	0	0.076833	0
ENSG00000092621	PHGDH	147.366	152.863	157.718	184.897	132.917	171.036
ENSG00000268916	CSAG3	0	0	0	0	0	0
ENSG00000139645	ANKRD52	14.5758	14.116	17.063	5.69471	14.3358	8.96054
ENSG00000136383	ALPK3	0.03709	0.088001	0.075505	0.007365	0.010442	0.01668
ENSG00000136381	IREB2	5.96658	4.60727	6.63682	3.17881	9.59428	4.85093
ENSG00000132801	ZSWIM3	1.01038	1.52107	1.15606	0.461196	0.523286	0.965186
ENSG00000141579	ZNF750	0	0	0	0	0	0
ENSG00000141576	RNF157	8.96695	9.10599	10.3653	3.71524	6.9485	6.63194
ENSG00000177169	ULK1	8.51518	8.20821	9.40619	5.20661	6.36616	6.03883
ENSG00000141574	SECTM1	8.90722	8.20515	8.44015	8.91762	4.21992	8.38178
ENSG00000141570	CBX8	3.17614	3.90724	3.0437	4.79041	3.53887	4.00991
ENSG00000172538	FAM170B	0	0	0	0	0	0
ENSG00000172530	BANP	12.617	13.3321	13.9624	9.87301	12.9679	12.2925
ENSG00000172531	PPP1CA	181.652	194.008	195.768	248.37	152.855	185.17
ENSG00000172534	HCFC1	22.9415	22.581	29.3906	14.4217	25.6409	18.2707
ENSG00000173662	TAS1R1	0.036543	0	0.025712	0	0.030282	0.05316
ENSG00000173660	UQCRH	295.107	307.818	266.283	423.371	239.178	320.847
ENSG00000147804	SLC39A4	5.80815	6.3812	5.62486	7.83069	2.87939	4.89407
ENSG00000162910	MRPL55	73.5086	74.6294	68.3775	130.488	53.4296	78.134
ENSG00000122203	KIAA1191	43.4674	41.1747	40.0609	23.7212	40.3631	33.5814
ENSG00000113303	BTNL8	0	0	0	0	0	0
ENSG00000113300	CNOT6	5.78272	4.66987	5.79951	2.93665	7.08705	4.03971
ENSG00000073282	TP63	0	0	0	0	0	0
ENSG00000106443	PHF14	9.45552	8.16019	8.84152	8.09763	12.3307	8.77883
ENSG00000089737	DDX24	43.997	39.7335	40.2051	39.5552	50.3604	45.4959
ENSG00000070886	EPHA8	0	0	0	0	0	0
ENSG00000070882	OSBPL3	6.46069	5.083	6.80955	4.29775	8.55567	6.11153
ENSG00000270249	AC093668.1	0	0	0	0	0	0
ENSG00000224578	HNRNPA1P48	6.68611	6.96248	6.4707	8.44008	8.20887	7.54022
ENSG00000137522	RNF121	14.3681	12.9585	13.3162	9.32046	13.582	12.2591
ENSG00000163993	S100P	0.249872	0	0.212542	0.200667	0	0.07992
ENSG00000145982	FARS2	14.5841	14.5896	14.4604	10.8298	10.3273	12.7655
ENSG00000175336	APOF	0.031494	0	0	0	0	0
ENSG00000110651	CD81	127.427	138.465	129.523	187.1	106.003	139.652
ENSG00000144057	ST6GAL2	0	0	0	0	0	0
ENSG00000275740	AC091959.3	0.144303	0.109128	0.282296	0	0.437058	0.163398
ENSG00000117153	KLHL12	17.2193	17.983	16.1493	10.6736	16.4993	14.613
ENSG00000117152	RGS4	0.014091	0.051605	0.015668	0.04435	0.05297	0.169311
ENSG00000117151	CTBS	1.84847	1.8842	1.88486	0.8871	2.34619	1.45636
ENSG00000117155	SSX2IP	4.82888	3.88102	4.20395	3.47449	7.26616	4.40663
ENSG00000117154	IGSF21	0	0	0	0	0	0
ENSG00000171984	SHLD1	1.37858	1.60277	1.55453	2.00769	1.85783	1.81732
ENSG00000171987	C11orf40	0	0	0	0	0	0
Homo_sapiens_newGene_527	Homo_sapiens_newGene_527	0	0	0.079789	0	0.248796	0.079927
Homo_sapiens_newGene_525	Homo_sapiens_newGene_525	0	0	0.280423	0.334053	0.15241	0
ENSG00000171988	JMJD1C	3.4637	2.67671	3.57228	1.49673	6.50723	3.04161
ENSG00000171989	LDHAL6B	0	0.057479	0	0	0	0.028479
Homo_sapiens_newGene_521	Homo_sapiens_newGene_521	0.634427	0.315451	0.461723	0.107708	0.188479	0.094009
ENSG00000103319	EEF2K	3.08575	2.90616	3.61593	1.5427	3.38277	2.18175
ENSG00000103310	ZP2	0	0	0	0	0	0
ENSG00000103313	MEFV	0.082579	0.024922	0.083014	0	0.020656	0.036124
ENSG00000103316	CRYM	1.00775	1.2131	1.20254	1.58532	1.21371	1.85887
ENSG00000083812	ZNF324	2.21439	2.23227	2.46006	0.903659	1.61707	1.54065
ENSG00000083814	ZNF671	0.827888	0.848296	0.689006	0.690004	0.384379	0.500483
ENSG00000083817	ZNF416	2.2504	2.37364	1.93319	1.43205	1.50859	1.50026
ENSG00000102048	ASB9	3.07752	2.04103	2.68571	2.24375	2.55815	3.23629
ENSG00000269881	AC004754.1	0.120377	0.163273	0.258018	0.165813	0.054695	0.079431
ENSG00000175155	YPEL2	0.517792	0.418972	0.484011	0.144333	0.379954	0.236816
ENSG00000139351	SYCP3	0.062323	0	0	0.056187	0.062219	0
ENSG00000139350	NEDD1	9.28306	7.91144	8.59259	4.00625	13.3739	8.56457
ENSG00000139352	ASCL1	0	0	0	0	0	0
Homo_sapiens_newGene_291	Homo_sapiens_newGene_291	0.621586	0.610022	0.620472	0.658576	0.516294	0.510583
ENSG00000139354	GAS2L3	5.72413	4.04177	4.87975	3.40724	11.479	5.67041
ENSG00000131165	CHMP1A	79.5734	84.3601	82.6213	67.1775	60.8365	72.3322
Homo_sapiens_newGene_299	Homo_sapiens_newGene_299	2.11852	1.99457	1.62557	1.01919	0.790511	1.07338
Homo_sapiens_newGene_298	Homo_sapiens_newGene_298	0.571007	0.408292	0.368599	0.190552	0.126515	0.037114
ENSG00000064607	SUGP2	23.2749	21.2954	22.2067	18.558	21.0482	19.3902
ENSG00000064601	CTSA	128.377	152.456	146.178	192.884	157.117	163.002
ENSG00000143919	CAMKMT	4.96704	4.29365	5.00539	5.19831	5.39568	5.28083
ENSG00000102595	UGGT2	3.12156	2.35444	2.43072	2.92336	3.69278	2.75496
ENSG00000111218	PRMT8	0	0	0	0	0	0
ENSG00000180745	CLRN3	0.078163	0.481406	0.3394	0.303378	0	0
ENSG00000111215	PRR4	0	0	0.095899	0	0	0.036
ENSG00000142065	ZFP14	0.317044	0.366098	0.201514	0.186871	0.117633	0.222553
ENSG00000188517	COL25A1	0	0	0.012798	0	0	0
ENSG00000170677	SOCS6	2.53204	2.21902	2.2123	1.58562	2.80559	1.67255
ENSG00000196139	AKR1C3	3.51121	4.32929	2.40979	3.32717	2.19854	2.59401
ENSG00000109610	SOD3	0	0.014929	0	0	0	0
ENSG00000109618	SEPSECS	0.865581	1.04125	1.37771	0.471426	1.22439	0.801035
Homo_sapiens_newGene_1859	Homo_sapiens_newGene_1859	0	0	0	0.465576	0	0
ENSG00000118271	TTR	0	0	0	0	0	0
ENSG00000118276	B4GALT6	3.56891	3.51471	3.57686	1.83974	7.96076	3.61419
ENSG00000149328	GLB1L2	7.52181	6.80532	7.8639	4.97429	4.90419	5.18609
ENSG00000141744	PNMT	0	0.144461	0.098402	0.11168	0	0.124895
ENSG00000219626	FAM228B	1.20585	0.852271	0.805797	1.27264	0.106956	0.357883
ENSG00000137821	LRRC49	1.18733	0.652457	1.24342	0.315875	1.51594	1.29336
ENSG00000214456	PLIN5	0.378078	0.317421	0.319322	0.095846	0.142322	0.076099
ENSG00000105063	PPP6R1	40.3801	44.4556	46.0612	37.0113	39.1908	40.4834
ENSG00000131831	RAI2	0	0	0	0	0	0
ENSG00000152910	CNTNAP4	0.007701	0	0	0	0	0.01486
ENSG00000175482	POLD4	52.3853	60.4452	56.4878	68.0867	28.8308	56.377
ENSG00000187514	PTMA	1015.04	1031.25	907.703	1030.83	909.324	1077.78
ENSG00000146360	GPR6	0	0	0	0	0	0
ENSG00000127511	SIN3B	12.0088	12.3196	13.8532	6.34962	10.2592	9.60147
ENSG00000133477	FAM83F	0.01498	0.002342	0.041486	0.008181	0	0.022134
ENSG00000133475	GGT2	0	0	0	0	0	0
ENSG00000164512	ANKRD55	0.02853	0.01626	0.012095	0	0.078874	0.035587
ENSG00000172273	HINFP	12.5164	10.5766	11.2731	8.18568	9.91831	11.4222
ENSG00000172270	BSG	751.923	785.278	789.913	976.846	618.753	822.485
ENSG00000118898	PPL	5.46566	5.04674	6.02543	2.12936	3.753	3.32639
ENSG00000118894	EEF2KMT	14.7265	15.3997	14.3075	11.7269	7.60405	10.4456
ENSG00000186377	CYP4X1	0	0.056544	0.137271	0	0	0.007978
ENSG00000186376	ZNF75D	0.846246	0.787657	0.947884	0.478373	1.2172	0.897522
ENSG00000166819	PLIN1	0.043079	0.019783	0.099376	0	0.014976	0.032111
ENSG00000115446	UNC50	13.8889	11.3	9.74397	11.6949	12.673	12.0459
ENSG00000113845	TIMMDC1	43.4744	37.6286	36.9526	48.8269	41.7047	51.109
ENSG00000108255	CRYBA1	0	0	0	0	0.046616	0
ENSG00000108256	NUFIP2	6.61528	5.25219	6.99768	3.49424	8.93244	4.78957
ENSG00000104731	KLHDC4	18.8904	18.7776	19.7068	21.0198	16.2641	18.1463
ENSG00000104738	MCM4	81.5592	71.9333	79.6265	38.9867	97.4074	71.6089
ENSG00000196455	PIK3R4	6.18239	4.31351	5.81153	2.55558	6.74007	4.71514
Homo_sapiens_newGene_6507	Homo_sapiens_newGene_6507	0.528847	0.30861	0.313711	0.320401	0.459973	0.226713
ENSG00000196456	ZNF775	4.22685	5.15159	4.47512	3.44231	2.77266	3.36969
Homo_sapiens_newGene_6502	Homo_sapiens_newGene_6502	2.06898	1.40527	1.96338	1.27129	1.77344	2.54504
ENSG00000125207	PIWIL1	0	0	0	0	0	0
ENSG00000196453	ZNF777	13.6739	14.3547	14.7887	9.301	8.86305	11.2285
Homo_sapiens_newGene_6501	Homo_sapiens_newGene_6501	0.202029	0	0.189119	0.102395	0	0
ENSG00000196459	TRAPPC2	1.87606	1.47486	1.54756	2.03909	2.43952	2.22745
ENSG00000196458	ZNF605	1.00375	0.950954	0.77853	0.518879	1.42136	0.820474
Homo_sapiens_newGene_6508	Homo_sapiens_newGene_6508	0.601888	0.581501	0.590741	0.191755	0.266722	0.302412
Homo_sapiens_newGene_6509	Homo_sapiens_newGene_6509	0.390763	0	0	0	0.385961	0
ENSG00000197324	LRP10	28.7086	28.0287	32.6849	19.8131	31.6777	26.4845
ENSG00000104880	ARHGEF18	22.59	13.8969	16.3278	5.74075	16.5389	12.3774
ENSG00000104883	PEX11G	1.65977	1.84987	0.931836	1.39088	0.697797	1.00086
ENSG00000124155	PIGT	126.764	123.528	121.773	111.695	106.989	117.852
ENSG00000197321	SVIL	4.48175	4.07589	4.94078	1.54895	6.37034	4.39493
ENSG00000124157	SEMG2	0	0	0	0	0	0
ENSG00000104886	PLEKHJ1	78.8506	85.6572	80.0946	107.276	55.4977	75.9444
ENSG00000124159	MATN4	0.082777	0.34099	0.267094	0.246764	0.087636	0.230486
ENSG00000104888	SLC17A7	0.200315	0.177562	0.089808	0.115219	0.22713	0.077172
ENSG00000197329	PELI1	3.79895	3.28569	4.1785	1.79688	5.67196	3.54701
ENSG00000169836	TACR3	0	0	0	0	0	0
ENSG00000283977	AC084337.2	0.053257	0	0.095721	0	0.063887	0.021689
ENSG00000140030	GPR65	0	0	0	0	0	0
ENSG00000019144	PHLDB1	11.9005	12.6218	14.7577	10.0069	11.8782	10.6943
ENSG00000076513	ANKRD13A	67.277	57.1546	65.5235	32.7707	71.8522	53.815
ENSG00000185055	EFCAB10	1.02252	0.29349	0.813635	0.915121	1.23528	0.978799
ENSG00000185056	C5orf47	0	0	0	0	0.018016	0
ENSG00000107282	APBA1	1.55236	1.2264	1.44764	0.402834	1.25352	0.735029
ENSG00000185053	SGCZ	0	0	0	0	0	0
ENSG00000185052	SLC24A3	0.008114	0	0	0.058647	0.069732	0.036529
ENSG00000218823	PAPOLB	0	0	0	0.036204	0	0
ENSG00000152284	TCF7L1	2.8327	2.96768	3.44279	1.50168	1.50546	1.91125
ENSG00000106771	TMEM245	27.3427	20.8457	27.9146	19.7806	48.0393	26.8144
ENSG00000106772	PRUNE2	0.235418	0.082696	0.106334	0.043958	0.207086	0.083022
ENSG00000103056	SMPD3	0.239382	0.263849	0.263139	0.321047	0.216463	0.395344
ENSG00000151532	VTI1A	4.57171	4.20885	4.14436	3.78412	6.11282	4.34931
ENSG00000103051	COG4	41.4448	42.2254	43.6461	28.7542	28.8344	34.1517
ENSG00000275342	PRAG1	2.76177	3.09244	3.45645	1.2644	2.79484	1.99593
Homo_sapiens_newGene_888	Homo_sapiens_newGene_888	0	0.307728	0	0.16811	0.717786	0.328005
Homo_sapiens_newGene_889	Homo_sapiens_newGene_889	0.270421	0.304807	0.734123	1.37037	0.934465	0.471876
ENSG00000179242	CDH4	0.011485	0	0	0.017176	0.013952	0
Homo_sapiens_newGene_880	Homo_sapiens_newGene_880	0.167578	0.256982	0.140396	0	0.427368	0
ENSG00000152133	GPATCH11	2.80603	2.21466	2.53324	1.35908	4.51939	2.85435
Homo_sapiens_newGene_883	Homo_sapiens_newGene_883	21.9778	26.361	20.4432	43.9116	21.0315	25.8229
ENSG00000152137	HSPB8	2.10453	2.02254	2.52987	2.89732	3.05869	2.97686
Homo_sapiens_newGene_887	Homo_sapiens_newGene_887	0.299342	0.175912	0.111659	0.171664	0.377827	0.266888
Homo_sapiens_newGene_2502	Homo_sapiens_newGene_2502	0.417214	0.304079	0.271933	0	0.192778	0.152967
Homo_sapiens_newGene_2503	Homo_sapiens_newGene_2503	0.39135	0.26476	0.120691	0	0.253061	0.261101
ENSG00000102908	NFAT5	1.86937	1.54302	3.43647	1.31781	3.84605	1.79794
Homo_sapiens_newGene_2501	Homo_sapiens_newGene_2501	0.152326	0.103311	0.424357	0	0.088499	0.087335
Homo_sapiens_newGene_2507	Homo_sapiens_newGene_2507	0	0.105543	0.112566	0	0	0
Homo_sapiens_newGene_2504	Homo_sapiens_newGene_2504	0.246584	0.14025	0	0	0.050939	0
Homo_sapiens_newGene_2505	Homo_sapiens_newGene_2505	0.136929	0.581747	0.240385	0.307372	0.196219	0
ENSG00000106483	SFRP4	0.054425	0.130359	0.167855	0.129624	0.088186	0.074399
ENSG00000102900	NUP93	65.8035	66.3948	70.0305	56.9578	66.4623	69.9431
ENSG00000102901	CENPT	30.2602	30.135	35.6469	48.8387	30.4416	41.7244
ENSG00000102904	TSNAXIP1	0.319311	0.466485	0.424655	0.295176	0.58133	0.440125
ENSG00000106484	MEST	25.2016	21.8078	21.1393	17.3171	24.1024	22.3398
ENSG00000018236	CNTN1	0.524206	0.387831	0.48232	0.276003	1.01679	0.616037
Homo_sapiens_newGene_4218	Homo_sapiens_newGene_4218	1.30097	0.481405	1.20898	1.39751	0.825181	1.34437
Homo_sapiens_newGene_4219	Homo_sapiens_newGene_4219	0	0.066275	0	0	0	0
Homo_sapiens_newGene_4210	Homo_sapiens_newGene_4210	0	0.651777	0.333634	0.282158	0.049771	0.110743
Homo_sapiens_newGene_4211	Homo_sapiens_newGene_4211	1.27785	1.51222	0.799666	1.05236	0.908646	1.37948
Homo_sapiens_newGene_4212	Homo_sapiens_newGene_4212	18.988	19.4807	27.0386	18.9348	14.2503	19.1372
Homo_sapiens_newGene_4214	Homo_sapiens_newGene_4214	5.6294	4.96221	6.20881	2.49352	3.09148	4.2366
Homo_sapiens_newGene_4215	Homo_sapiens_newGene_4215	1.62324	0.956085	1.09388	0.440042	1.36358	0.30314
Homo_sapiens_newGene_4216	Homo_sapiens_newGene_4216	0.074263	0	0	0	0.043678	0.412633
Homo_sapiens_newGene_4217	Homo_sapiens_newGene_4217	0.412971	0.206235	0.813044	0.040177	0.403868	0.190916
ENSG00000178802	MPI	31.9398	30.1373	29.9272	22.5408	22.9496	24.8089
ENSG00000143079	CTTNBP2NL	2.6376	2.26788	2.96513	1.4397	3.58662	2.37283
ENSG00000178804	H1FOO	0	0	0	0	0	0
ENSG00000266265	KLF14	0.164397	0.207322	0.100571	0.091783	0.407307	0.125483
ENSG00000251369	ZNF550	0.881331	1.06873	1.27163	0.531284	1.13633	0.747611
ENSG00000178809	TRIM73	2.04709	1.71686	2.24937	1.64816	2.07192	1.7483
ENSG00000092020	PPP2R3C	27.583	23.8214	21.8896	27.097	30.3026	30.9725
ENSG00000185942	NKAIN3	0	0	0	0.042818	0	0
ENSG00000185940	KRTAP5-5	0	0	0	0	0	0
ENSG00000185947	ZNF267	2.48731	1.9911	1.46714	2.31293	3.38671	2.03276
ENSG00000185946	RNPC3	1.34584	1.84319	1.60645	1.46776	1.37596	1.2854
ENSG00000204628	RACK1	1112.95	1208.93	1111.73	1478.68	983.441	1292.62
ENSG00000204624	DISP3	0.020129	0	0.012501	0	0.013708	0.009246
ENSG00000114450	GNB4	6.19828	4.94619	6.0215	3.97583	10.6646	6.51591
ENSG00000114455	HHLA2	0	0	0	0	0	0
ENSG00000204193	TXNDC8	0	0	0	0	0	0
ENSG00000204195	AWAT1	0	0	0	0	0	0
ENSG00000162300	ZFPL1	53.7778	53.5127	54.6579	58.0496	38.889	49.8222
Homo_sapiens_newGene_1369	Homo_sapiens_newGene_1369	6.25617	6.20788	5.58244	5.89029	7.96888	7.98867
Homo_sapiens_newGene_1368	Homo_sapiens_newGene_1368	0.331657	0.422568	0.395701	0.087163	0.571377	0.375162
Homo_sapiens_newGene_1362	Homo_sapiens_newGene_1362	0.791012	0.472481	0.676816	0.18579	0.261886	0.30047
Homo_sapiens_newGene_1361	Homo_sapiens_newGene_1361	0	0.421616	0.088192	0	0.049778	0.038093
Homo_sapiens_newGene_1360	Homo_sapiens_newGene_1360	0.371366	0.162545	0.041771	0.143551	0.290837	0.426051
Homo_sapiens_newGene_1367	Homo_sapiens_newGene_1367	0.608978	0.780852	0.729906	0.629589	0.606562	1.01624
Homo_sapiens_newGene_1366	Homo_sapiens_newGene_1366	0.073832	0.12462	0.04472	0.012578	0.131158	0.044821
Homo_sapiens_newGene_1365	Homo_sapiens_newGene_1365	11.4753	8.6177	10.4719	12.9503	12.6526	12.4384
Homo_sapiens_newGene_1364	Homo_sapiens_newGene_1364	0.994009	1.0337	1.23603	0.376018	0.688923	0.682329
ENSG00000142303	ADAMTS10	0.277104	0	0.204698	0.063706	0.010436	0.07304
ENSG00000233802	TRIM49D2	0	0	0	0	0	0
ENSG00000233803	TSPY4	0	0	0	0	0	0
ENSG00000011083	SLC6A7	0.091952	0	0.029507	0.053786	0.012152	0.047455
Homo_sapiens_newGene_3295	Homo_sapiens_newGene_3295	0.198543	0	0.424709	0.045604	0.198908	0.317367
Homo_sapiens_newGene_3294	Homo_sapiens_newGene_3294	0.579766	0.413168	0.530144	0.56342	0.592864	0.498632
Homo_sapiens_newGene_3297	Homo_sapiens_newGene_3297	0.616739	1.09389	0.821155	0.442927	0.523477	0.453271
Homo_sapiens_newGene_3296	Homo_sapiens_newGene_3296	0.582709	0.189786	0.440595	0.091322	0.256859	0
Homo_sapiens_newGene_3299	Homo_sapiens_newGene_3299	0.233037	0.169736	0.064367	0.16073	0	0.283045
Homo_sapiens_newGene_3298	Homo_sapiens_newGene_3298	4.01146	3.8387	3.4189	4.43791	2.79107	2.77687
ENSG00000183479	TREX2	5.57447	1.59518	2.51361	3.4667	4.40683	1.41714
ENSG00000163519	TRAT1	0	0	0	0	0	0
ENSG00000183475	ASB7	4.20348	4.05536	3.96921	2.59379	4.3258	3.43302
ENSG00000163515	RETNLB	0	0	0	0	0	0
ENSG00000163516	ANKZF1	14.4451	15.678	15.0656	13.418	11.192	15.1907
ENSG00000163517	HDAC11	3.88922	5.10542	4.7884	2.04783	2.51854	2.71156
ENSG00000163510	CWC22	5.87226	5.8748	6.39628	3.87935	9.20336	6.65974
ENSG00000283199	C13orf46	0.038294	0	0.132308	0	0.02894	0
ENSG00000163513	TGFBR2	19.7665	17.2962	19.1053	11.8613	33.0659	20.2499
ENSG00000205572	SERF1B	12.4515	18.4385	9.58762	17.06	7.9876	12.1338
ENSG00000205571	SMN2	19.8274	19.1694	18.307	13.084	16.7694	17.8244
ENSG00000187545	PRAMEF10	0	0	0	0	0	0
ENSG00000127540	UQCR11	93.1272	99.4183	86.8334	151.59	64.0959	91.6428
ENSG00000106070	GRB10	11.9933	11.2633	10.7158	5.39196	9.66318	6.49371
Homo_sapiens_newGene_5622	Homo_sapiens_newGene_5622	0.451754	0.596926	0.321533	0.672873	0.651393	0.474534
Homo_sapiens_newGene_5620	Homo_sapiens_newGene_5620	1.66264	2.1012	2.85013	3.80434	1.60295	1.55839
Homo_sapiens_newGene_5621	Homo_sapiens_newGene_5621	0	0	0.332885	0	0.057174	0
Homo_sapiens_newGene_5626	Homo_sapiens_newGene_5626	4.45069	3.60818	6.34472	3.11072	4.91293	3.45672
Homo_sapiens_newGene_5624	Homo_sapiens_newGene_5624	0	0.530773	0.290594	0	0	0
Homo_sapiens_newGene_5625	Homo_sapiens_newGene_5625	0.130308	0.33824	0.963846	0.140769	0.160895	0.533769
Homo_sapiens_newGene_5628	Homo_sapiens_newGene_5628	0	0	0.172927	0	0	0
ENSG00000106077	ABHD11	20.6947	20.5514	21.0619	28.2346	16.095	22.5307
Homo_sapiens_newGene_5998	Homo_sapiens_newGene_5998	5.51649	6.45047	6.15582	3.30978	6.18536	7.23026
Homo_sapiens_newGene_5999	Homo_sapiens_newGene_5999	5.02731	9.1958	9.00891	6.39656	8.89086	7.21133
Homo_sapiens_newGene_5990	Homo_sapiens_newGene_5990	0.747933	0.808375	0.857172	0.308424	0.432296	0.426948
Homo_sapiens_newGene_5991	Homo_sapiens_newGene_5991	0.162969	0.214794	0.135248	0	0.235021	0.105573
Homo_sapiens_newGene_5992	Homo_sapiens_newGene_5992	0.58833	0.601976	0.306921	0.161072	0.297057	0.098518
Homo_sapiens_newGene_5994	Homo_sapiens_newGene_5994	0	0	0	0.559052	0	0
Homo_sapiens_newGene_5996	Homo_sapiens_newGene_5996	0	0.149122	0.240219	0.294819	0.421546	0.666572
ENSG00000125945	ZNF436	1.70298	1.35268	1.55269	0.492163	1.86388	1.3524
ENSG00000125944	HNRNPR	68.3314	60.4163	62.2586	46.0247	80.8711	71.0234
ENSG00000090316	MAEA	70.6414	73.7074	69.2189	51.0018	67.0635	61.2485
ENSG00000278272	HIST1H3C	0	0	0	0	0	0
ENSG00000106078	COBL	6.89477	7.85018	7.67455	5.76351	11.5201	8.8273
ENSG00000008394	MGST1	408.688	396.393	356.246	400.18	308.77	374.579
ENSG00000130414	NDUFA10	17.8995	17.4119	17.1898	17.5911	15.0978	17.3944
ENSG00000130413	STK33	2.07977	1.47099	1.039	1.1849	1.86404	0.951186
ENSG00000050628	PTGER3	0	0	0	0	0.013015	0
Homo_sapiens_newGene_166	Homo_sapiens_newGene_166	0.275564	0.313778	0.174582	0	0.290104	0.160774
ENSG00000164898	FMC1	12.303	12.8018	10.1756	14.0267	7.61759	10.718
ENSG00000164896	FASTK	61.8246	69.6226	64.517	113.769	65.7962	85.5723
ENSG00000164897	TMUB1	52.2077	58.5076	50.4216	84.7284	39.0914	54.18
ENSG00000164893	SLC7A13	0	0	0	0	0	0
ENSG00000044446	PHKA2	2.31596	2.23218	2.29915	1.21228	2.42201	1.99772
ENSG00000155622	XAGE2	0	0	0	0.200158	0	0
ENSG00000155621	C9orf85	9.49811	9.98362	9.48481	11.2475	9.66816	12.5632
ENSG00000182704	TSKU	11.3058	11.1887	13.446	8.30246	10.4543	8.42919
ENSG00000182700	IGIP	0.417888	0.410257	0.421717	0.47321	0.382487	0.677503
ENSG00000155629	PIK3AP1	2.57805	2.19194	2.47037	0.862367	3.0549	1.78886
ENSG00000186638	KIF24	3.69218	3.29993	3.52195	1.90875	4.52707	3.18953
ENSG00000011332	DPF1	2.6703	3.95741	4.24389	3.32634	2.34157	2.85741
ENSG00000186635	ARAP1	18.1807	18.1078	21.8117	10.8725	12.6783	12.5089
ENSG00000170615	SLC26A5	0	0	0	0	0.024426	0
ENSG00000170613	FAM71B	0	0	0	0	0	0
ENSG00000196159	FAT4	0.39168	0.258309	0.33825	0.133616	0.909442	0.320681
ENSG00000196154	S100A4	17.4843	21.2278	19.6747	21.6362	8.87463	11.2078
ENSG00000196155	PLEKHG4	35.2955	43.3114	43.9306	14.4108	34.1779	28.9562
ENSG00000196156	KRTAP4-3	0	0	0	0	0	0
ENSG00000196150	ZNF250	1.68342	3.19422	2.45685	1.80129	1.66006	1.6091
ENSG00000196151	WDSUB1	1.98993	2.43365	2.06807	2.47837	2.05717	2.17598
ENSG00000170619	COMMD5	28.1444	28.5435	28.7187	31.6674	25.371	29.7034
ENSG00000128340	RAC2	8.57345	10.3596	8.98582	6.78457	4.40324	4.94469
ENSG00000128342	LIF	28.2784	27.4913	31.2167	20.2393	28.2468	27.6721
ENSG00000128346	C22orf23	4.27493	4.44957	5.10247	2.06372	5.13166	3.59202
ENSG00000120594	PLXDC2	0	0	0	0	0	0
ENSG00000104881	PPP1R13L	7.40251	9.21946	9.15651	6.202	5.56244	6.30266
ENSG00000175398	OR10P1	0	0	0	0	0	0
ENSG00000175395	ZNF25	0.708747	0.440771	0.702614	0.313212	0.92416	0.459132
ENSG00000175390	EIF3F	115.337	137.151	137.39	165.557	101.515	128.818
ENSG00000198088	NUP62CL	1.37411	0.997082	1.48304	0.809073	1.38141	0.939009
ENSG00000198089	SFI1	3.09147	2.98393	3.12454	2.29785	2.30015	2.67918
ENSG00000096006	CRISP3	0	0	0	0	0	0
ENSG00000134882	UBAC2	40.5539	41.0123	40.3452	39.6288	35.5271	41.0136
ENSG00000198087	CD2AP	12.8091	9.93446	13.668	8.57065	23.4949	13.0296
ENSG00000198081	ZBTB14	4.10164	4.81123	4.771	2.62795	5.26847	4.27093
ENSG00000134884	ARGLU1	11.4301	13.3031	12.073	8.61627	12.7972	11.7105
ENSG00000198083	KRTAP9-9	0	0	0	0	0	0
Homo_sapiens_newGene_2008	Homo_sapiens_newGene_2008	2.92246	3.13599	3.39882	1.72134	2.85938	2.65057
ENSG00000198336	MYL4	0	0	0	0	0	0
ENSG00000146109	ABT1	26.494	28.1726	27.5201	25.5317	23.8021	28.3723
ENSG00000198331	HYLS1	13.6704	13.5423	12.5269	13.3001	13.7106	13.3572
ENSG00000248643	RBM14-RBM4	6.87849	4.13534	15.3794	1.64197	10.3034	10.9234
Homo_sapiens_newGene_2001	Homo_sapiens_newGene_2001	0.381522	0.213801	0	0.335815	0.075326	0
ENSG00000276547	PCDHGB5	6.46544	6.28689	8.15882	1.60406	5.46047	3.98151
ENSG00000160796	NBEAL2	8.70954	7.27017	9.50995	6.46392	7.52475	7.90215
ENSG00000160791	CCR5	0	0	0	0	0	0
ENSG00000160799	CCDC12	31.5215	33.9762	25.9628	45.4571	20.7308	30.9222
ENSG00000167220	HDHD2	5.31132	4.7823	4.53845	4.44542	5.09909	4.7212
ENSG00000163012	ZSWIM2	0	0	0	0	0	0
ENSG00000249861	LGALS16	0	0	0	0	0	0
ENSG00000249860	MTRNR2L5	0	0	0	0	0	0
ENSG00000176155	CCDC57	5.32797	5.61111	6.10094	4.86172	5.79464	4.97727
ENSG00000176153	GPX2	0.06163	0.145938	0	0.439685	0.024383	0.245747
ENSG00000146166	LGSN	1.56877	0.851304	1.45209	0.223672	0.895915	0.560226
ENSG00000036473	OTC	0	0	0	0	0	0
ENSG00000132109	TRIM21	8.28119	9.31412	8.93548	4.48935	5.33789	6.88807
ENSG00000133275	CSNK1G2	56.8181	61.9331	67	46.7337	43.5507	52.017
ENSG00000148300	REXO4	33.6213	33.2042	30.7671	20.6194	17.7518	22.4172
ENSG00000188488	SERPINA5	0	0	0	0	0	0
ENSG00000275163	AC117457.1	0	0	0	0	0	0
ENSG00000148308	GTF3C5	64.3669	68.4973	73.4462	61.7821	53.8755	61.3606
ENSG00000095066	HOOK2	8.55555	10.4333	11.954	7.28669	5.18918	8.46383
ENSG00000135823	STX6	10.4084	10.2221	10.2497	8.95308	12.348	10.4296
ENSG00000135821	GLUL	32.6546	30.4443	32.6588	18.6978	30.2825	26.0526
ENSG00000135824	RGS8	0	0	0	0	0	0
ENSG00000135829	DHX9	62.1366	53.9013	53.6084	33.3333	73.5147	53.9899
ENSG00000135828	RNASEL	1.21125	1.06845	1.17257	1.21351	2.56683	1.39509
ENSG00000166220	TBATA	0	0	0	0	0	0
ENSG00000023041	ZDHHC6	16.8572	13.9778	14.7001	19.4184	19.8403	20.6184
ENSG00000083520	DIS3	2.9072	2.74583	3.63461	1.89255	4.83483	3.65614
ENSG00000249240	AC069368.1	0.024678	0	0.046605	0	0	0.013145
ENSG00000249242	TMEM150C	1.33673	1.56642	1.48808	0.488276	0.725756	0.729222
ENSG00000162769	FLVCR1	2.85872	2.86122	2.91893	2.3523	3.98268	2.96021
ENSG00000241476	SSX2	0	0	0	0	0	0
ENSG00000173253	DMRT2	0.108151	0.119937	0.065094	0.062645	0	0
ENSG00000173250	GPR151	0	0	0	0	0	0
ENSG00000173258	ZNF483	1.07621	0.604915	0.713513	0.131477	0.502941	0.695911
ENSG00000116161	CACYBP	57.5178	58.7125	49.1592	64.3721	50.6365	58.7267
ENSG00000258973	AL096870.1	0	0	0.22964	0	0	0
ENSG00000271092	TMEM56-RWDD3	0.29765	0.980281	0.801644	0.316559	0.637616	0.721151
ENSG00000021776	AQR	3.86295	3.155	3.40664	2.1549	4.96733	3.53122
ENSG00000272674	PCDHB16	0.07988	0.00244	0.005187	0.029774	0.009308	0.000185
ENSG00000271321	CTAGE6	0.240078	0	0.523747	0.052459	0.024896	0.015961
ENSG00000130997	POLN	0.109814	0.111058	0.177046	0.155519	0.06965	0.194704
ENSG00000236737	GAGE12B	0	0	0	0	0	0
ENSG00000232434	AJM1	2.87398	3.57625	3.12057	2.64391	1.7669	2.39854
ENSG00000174705	SH3PXD2B	4.28539	3.75698	4.42329	1.39847	3.12983	1.88037
ENSG00000234776	C11orf94	0.297968	0	0.337419	0.21117	0.421934	0.219519
ENSG00000117691	NENF	27.8615	34.4955	28.6269	65.6974	20.1437	32.2735
ENSG00000113532	ST8SIA4	0.079177	0.042935	0.065105	0.048553	0.069155	0.068319
ENSG00000117697	NSL1	21.1095	18.5034	16.2282	17.4726	20.2542	18.996
ENSG00000145536	ADAMTS16	0.89943	0.576608	0.962104	0.59114	1.73836	1.52868
ENSG00000170935	NCBP2L	0	0	0	0	0	0
ENSG00000086544	ITPKC	7.25393	7.25114	8.36631	5.18043	5.20448	5.74261
ENSG00000076067	RBMS2	19.9395	17.8392	21.8416	14.4241	32.0943	23.1833
ENSG00000086548	CEACAM6	0.068043	0.054805	0.15717	0.057148	0.10052	0.063373
ENSG00000163904	SENP2	6.62974	5.73848	6.89692	4.60574	8.80609	6.83863
ENSG00000039600	SOX30	0.03882	0	0	0.045605	0.008396	0.032685
ENSG00000273259	AL049839.2	0.065605	0.106813	0.042231	0.023478	0.014814	0
ENSG00000156427	FGF18	0.054501	0.121186	0.026122	0.153576	0.177687	0.072834
ENSG00000012779	ALOX5	0	0	0	0	0	0
Homo_sapiens_newGene_310	Homo_sapiens_newGene_310	3.14704	1.7754	2.35348	2.5426	1.95708	2.17514
Homo_sapiens_newGene_313	Homo_sapiens_newGene_313	0	0.10588	0.432392	0	0	0
Homo_sapiens_newGene_314	Homo_sapiens_newGene_314	0	0	0.291944	0	0.252637	0
Homo_sapiens_newGene_315	Homo_sapiens_newGene_315	2.52814	4.02206	2.61847	4.85299	3.00156	4.0757
Homo_sapiens_newGene_316	Homo_sapiens_newGene_316	1.99245	1.23075	1.98946	0.135149	1.53839	0.921553
Homo_sapiens_newGene_317	Homo_sapiens_newGene_317	3.23512	4.11662	2.94538	2.66667	1.98959	3.52658
Homo_sapiens_newGene_318	Homo_sapiens_newGene_318	1.79674	2.39257	0.628323	3.23931	2.10337	2.69636
ENSG00000143278	F13B	0	0	0	0	0	0
ENSG00000156395	SORCS3	0	0	0	0	0	0
ENSG00000156398	SFXN2	3.2823	3.22961	2.9725	1.72757	2.85097	2.67702
ENSG00000275954	TBC1D3F	0.017869	0	0.019672	0.054331	0.053906	0.013665
ENSG00000064835	POU1F1	0	0	0	0	0	0.016923
ENSG00000176834	VSIG10	6.61121	6.17885	6.40733	5.25702	8.25951	6.65868
ENSG00000181626	ANKRD62	0	0.016669	0	0	0	0.016518
ENSG00000181625	SLX1B	11.1778	17.2654	21.4962	24.148	9.31175	13.9684
ENSG00000110375	UPK2	0.820535	0.76977	0.219746	1.49416	0.288356	0.70885
ENSG00000134697	GNL2	13.1057	12.2468	12.0765	19.0291	17.0913	17.4138
ENSG00000269964	MEI4	0	0	0	0	0	0
ENSG00000134690	CDCA8	38.9981	41.5296	42.8638	25.7288	38.8581	36.9284
ENSG00000168743	NPNT	0.106778	0.277822	0.077701	0	0.067986	0.036702
ENSG00000134698	AGO4	1.79983	1.38306	1.93938	0.55998	1.8863	1.28605
ENSG00000108861	DUSP3	23.1187	22.0476	21.8847	15.4292	25.2527	19.9932
ENSG00000215203	GRXCR1	0	0	0	0	0	0
ENSG00000143891	GALM	9.70753	10.2254	8.98498	4.54371	5.73753	5.45553
ENSG00000071246	VASH1	3.09832	3.39073	4.07368	3.93544	2.60393	3.18996
ENSG00000071242	RPS6KA2	11.7547	11.5037	13.055	6.14125	14.2902	9.61907
ENSG00000071243	ING3	3.61338	3.27714	2.53266	4.42789	5.69818	5.38279
ENSG00000102401	ARMCX3	6.20646	4.49	4.7937	4.74633	8.8689	5.60495
ENSG00000105926	MPP6	3.19143	2.77064	2.94485	2.3652	6.21894	3.74707
ENSG00000105929	ATP6V0A4	0	0.071453	0	0	0	0.096913
ENSG00000105928	GSDME	11.1575	10.2321	8.73862	7.02841	8.79323	10.238
ENSG00000132669	RIN2	9.0275	8.1612	8.42076	8.16039	12.5885	10.6477
ENSG00000132664	POLR3F	4.00554	3.45711	3.47161	3.93118	3.52921	4.50493
ENSG00000132661	NXT1	19.4535	27.1051	25.9291	28.5917	17.1452	25.7303
ENSG00000119596	YLPM1	11.4584	10.1269	14.0575	8.42565	15.554	11.5072
ENSG00000156282	CLDN17	0	0	0	0	0	0
ENSG00000119599	DCAF4	4.64991	4.76292	6.14329	3.25413	4.58283	4.59127
ENSG00000139679	LPAR6	0	0	0	0	0	0
ENSG00000148841	ITPRIP	7.46239	7.41202	9.02458	5.77649	8.99325	8.32363
ENSG00000148840	PPRC1	24.1362	25.4524	27.0217	31.035	28.8707	23.878
ENSG00000148843	PDCD11	19.5085	17.5308	19.7344	15.1817	26.9857	20.3685
ENSG00000148842	CNNM2	3.50019	3.09953	3.31097	2.86353	3.04363	3.41376
ENSG00000187701	OR2T27	0	0	0	0	0	0
ENSG00000148848	ADAM12	0.423496	0.384486	0.511898	0.263097	0.684993	0.269219
ENSG00000139675	HNRNPA1L2	4.66037	5.25225	4.23829	7.13318	5.26221	6.66798
ENSG00000162624	LHX8	0	0	0	0	0	0
ENSG00000162627	SNX7	23.3941	17.3755	16.6752	15.2807	15.9862	17.381
ENSG00000162621	LRRC53	0	0	0	0	0	0
ENSG00000162620	LRRIQ3	0.39275	0.188267	0.282814	0.076741	0.108769	0.119687
ENSG00000162623	TYW3	5.14041	4.77177	4.44556	3.35847	7.76643	6.45697
ENSG00000188706	ZDHHC9	9.44713	9.68925	10.0068	7.67884	11.6722	9.54951
ENSG00000188707	ZBED6CL	3.57576	3.8348	3.22241	2.531	3.22823	3.17441
ENSG00000185634	SHC4	0.020062	0.0681	0.045527	0.016926	0.095364	0.059309
ENSG00000165076	PRSS37	0	0	0	0	0	0
ENSG00000165071	TMEM71	0	0	0	0	0	0
ENSG00000185630	PBX1	0.864039	0.585882	0.918308	0.188923	0.827685	0.3847
ENSG00000185633	NDUFA4L2	1.53788	1.43529	1.89015	3.16213	1.32245	1.1423
ENSG00000165072	MAMDC2	0.192546	0.064759	0.105641	0.467539	1.60521	1.09552
ENSG00000165078	CPA6	0	0	0	0.056135	0	0
ENSG00000101353	MROH8	0.071574	0.260573	0.210609	0.04191	0.083783	0.119412
ENSG00000169903	TM4SF4	0	0	0	0	0	0
ENSG00000169902	TPST1	10.4724	8.85267	9.62276	6.31204	10.9075	10.1168
ENSG00000169905	TOR1AIP2	11.7659	10.1592	12.0435	11.0133	14.9571	11.6122
ENSG00000169906	S100G	0	0	0	0	0	0
ENSG00000169908	TM4SF1	171.84	170.3	148.434	235.129	234.103	245.198
ENSG00000089902	RCOR1	11.3683	9.48728	11.4586	7.31688	16.5509	11.263
ENSG00000180287	PLD5	0	0	0	0	0	0
ENSG00000112619	PRPH2	0	0	0.013074	0	0.027939	0.016093
ENSG00000152894	PTPRK	3.44234	3.12029	3.50376	2.349	5.68393	3.11478
ENSG00000228075	BOD1L2	0	0	0	0	0	0
ENSG00000138780	GSTCD	4.03441	2.57741	3.30132	1.32689	5.8376	3.18958
ENSG00000138785	INTS12	10.6825	9.60806	9.8583	9.60286	9.4693	9.42538
ENSG00000014164	ZC3H3	12.1831	12.5461	12.7772	9.5679	8.68833	9.53651
ENSG00000258691	AL355102.2	0.156347	0	0	0	0.041185	0.060418
Homo_sapiens_newGene_1650	Homo_sapiens_newGene_1650	1.18919	1.39549	1.97328	1.26521	1.15596	1.25114
ENSG00000154803	FLCN	4.2132	3.93192	5.51635	2.57041	3.75881	3.61412
ENSG00000196792	STRN3	15.071	13.0075	17.0023	9.03584	23.7139	15.8005
ENSG00000196793	ZNF239	4.51814	4.68224	4.88008	4.10693	4.70071	4.49431
ENSG00000164304	CAGE1	0	0	0	0.054973	0	0
ENSG00000164305	CASP3	4.10917	4.0109	3.80284	3.39389	5.35137	4.74275
ENSG00000164306	PRIMPOL	2.17377	1.36538	1.50249	1.35251	1.81744	1.51712
ENSG00000164307	ERAP1	9.76047	8.526	9.72052	0.913312	12.6867	8.87116
ENSG00000164300	SERINC5	1.67045	1.75691	1.91576	0.517472	1.39854	1.00378
ENSG00000180432	CYP8B1	0.00947	0	0	0	0.011452	0
ENSG00000164303	ENPP6	0	0	0	0	0	0
ENSG00000164308	ERAP2	6.1109	4.42866	5.75058	3.99618	6.17556	4.35825
ENSG00000164309	CMYA5	0.024876	0.055227	0.058957	0.072324	0.057695	0.03907
ENSG00000100401	RANGAP1	120.375	130.095	137.806	122.408	112.198	135.393
ENSG00000100403	ZC3H7B	24.8453	23.4187	28.0341	10.5964	23.0508	19.227
ENSG00000104381	GDAP1	3.91199	3.4856	3.75445	3.01832	6.95808	4.92469
ENSG00000212899	KRTAP3-3	0	0	0	0	0	0
ENSG00000104388	RAB2A	31.1336	29.7449	28.0341	28.045	30.7215	29.7276
Homo_sapiens_newGene_4808	Homo_sapiens_newGene_4808	0.47631	0.649114	0.490589	0.152057	0.571441	0.535072
Homo_sapiens_newGene_4807	Homo_sapiens_newGene_4807	0.433295	0.130462	0.346596	0.206727	0.525216	0.354599
Homo_sapiens_newGene_4806	Homo_sapiens_newGene_4806	0.099604	0.237174	0.279029	0.230039	0.433329	0.4742
Homo_sapiens_newGene_4801	Homo_sapiens_newGene_4801	0	0	0	0.507546	0	0
Homo_sapiens_newGene_4803	Homo_sapiens_newGene_4803	0.51677	0.588597	0.424533	0.40196	0.397269	0.592906
Homo_sapiens_newGene_4802	Homo_sapiens_newGene_4802	0	0	0	0.369766	0.239869	0
ENSG00000125430	HS3ST3B1	0.042595	0.015463	0.024874	0	0.086288	0.066959
ENSG00000125434	SLC25A35	9.63485	11.0164	12.1122	10.4213	9.43344	10.5456
ENSG00000203896	LIME1	2.04143	2.63824	2.56485	1.51229	1.75281	1.35175
ENSG00000182628	SKA2	35.9952	31.5463	35.0359	47.1428	52.4989	42.954
ENSG00000182621	PLCB1	0.760235	0.722448	0.929885	0.621956	1.16332	0.693994
ENSG00000256349	AP002748.4	0	0	0.158319	0	0	0
ENSG00000254852	NPIPA2	0.480574	0.21167	0.309716	0.526333	0.625493	0.246391
ENSG00000007402	CACNA2D2	1.72741	1.66599	1.86575	0.23447	0.647959	0.514888
ENSG00000254858	MPV17L2	17.6535	20.6128	23.8975	27.3778	17.7111	21.7174
ENSG00000104967	NOVA2	0.023886	0.011684	0.051592	0	0.011258	0
ENSG00000104964	AES	221.326	246.347	233.891	228.887	134.251	175.463
ENSG00000104960	PTOV1	36.6372	40.8076	39.3665	45.5421	19.6191	28.1317
ENSG00000054523	KIF1B	4.40111	3.70352	5.07979	2.21153	6.88902	3.38724
ENSG00000239264	TXNDC5	177.988	177.212	166.383	123.687	199.407	177.596
Homo_sapiens_newGene_5042	Homo_sapiens_newGene_5042	0	0	0.172927	0	0	0
Homo_sapiens_newGene_5043	Homo_sapiens_newGene_5043	0.411751	0.150876	0.304665	0	0	0
ENSG00000106524	ANKMY2	6.65549	5.44278	5.94984	4.23507	7.14277	5.39985
ENSG00000155868	MED7	5.31302	4.98607	4.72709	5.80801	4.48961	4.70946
ENSG00000106526	ACTR3C	1.26277	0.994761	1.12639	0.783053	1.38308	0.567785
Homo_sapiens_newGene_5048	Homo_sapiens_newGene_5048	0	0.278777	0	0	0	0.386933
ENSG00000008988	RPS20	1091.96	1180.08	1012.19	2407.61	1051.33	1484.7
ENSG00000180919	OR56B4	0.020249	0	0	0	0	0
ENSG00000180917	CMTR2	5.57504	4.6031	4.95022	2.25356	7.27088	4.69973
ENSG00000180914	OXTR	0.651267	0.414153	0.639762	0.52182	0.803	0.964942
Homo_sapiens_newGene_1971	Homo_sapiens_newGene_1971	0.68761	0.465981	0.42991	1.18013	0.274262	0.873961
ENSG00000160551	TAOK1	4.58999	3.23544	5.52847	1.68661	8.96188	3.36331
Homo_sapiens_newGene_1977	Homo_sapiens_newGene_1977	1.74377	1.64054	1.74717	2.59523	4.27677	2.72203
Homo_sapiens_newGene_1974	Homo_sapiens_newGene_1974	3.1807	4.21077	3.31925	7.06337	3.80482	4.50218
Homo_sapiens_newGene_1975	Homo_sapiens_newGene_1975	0.09841	0	0	0	0.369551	0
Homo_sapiens_newGene_1979	Homo_sapiens_newGene_1979	1.11758	0.557303	0.879432	0.415416	0.74155	0.795091
ENSG00000124479	NDP	0	0	0	0.07492	0	0.026304
Homo_sapiens_newGene_2774	Homo_sapiens_newGene_2774	0.300031	0	0	0	0	0
Homo_sapiens_newGene_2777	Homo_sapiens_newGene_2777	0.361226	0	0	0	0	0.133508
Homo_sapiens_newGene_2776	Homo_sapiens_newGene_2776	1.62661	1.11082	1.77249	1.56708	1.86522	1.0546
Homo_sapiens_newGene_2771	Homo_sapiens_newGene_2771	0.410216	0	0	0	0	0
Homo_sapiens_newGene_2773	Homo_sapiens_newGene_2773	0.409722	0.031616	0.309393	0.171052	0.199159	0
Homo_sapiens_newGene_2772	Homo_sapiens_newGene_2772	2.53922	4.40188	4.15937	4.84289	2.87352	3.71713
Homo_sapiens_newGene_2778	Homo_sapiens_newGene_2778	0.159296	0.324327	0	0.321906	0	0
ENSG00000012983	MAP4K5	20.1227	15.5839	19.0641	14.5706	36.5551	23.1217
ENSG00000152076	CCDC74B	2.6691	3.31634	3.18241	1.48994	1.13084	1.4142
ENSG00000169174	PCSK9	0.409893	0.444652	0.775344	0.25441	0.526567	0.293378
ENSG00000213316	LTC4S	0.249854	0	0.115285	0	0	0.096336
ENSG00000156983	BRPF1	6.6093	6.43905	7.10249	4.51548	7.81519	6.07496
ENSG00000037474	NSUN2	92.2424	83.1232	86.4062	71.571	124.772	118.775
ENSG00000095261	PSMD5	29.6298	23.8649	25.4223	19.2248	38.0083	29.2534
ENSG00000123297	TSFM	29.2204	28.8943	26.6508	30.0058	24.7838	34.7546
ENSG00000091947	TMEM101	74.3823	78.8974	80.9014	73.8949	53.7271	65.7134
Homo_sapiens_newGene_4395	Homo_sapiens_newGene_4395	0.417901	0.293625	0.491674	0.323005	0.45155	0.157738
Homo_sapiens_newGene_4394	Homo_sapiens_newGene_4394	1.84145	1.16248	1.8882	5.39167	2.15488	3.20978
Homo_sapiens_newGene_4396	Homo_sapiens_newGene_4396	0.211158	0.078899	0.362467	0.305291	0.137169	0
Homo_sapiens_newGene_4391	Homo_sapiens_newGene_4391	0.253893	0.30769	0.163936	0.217501	0.158015	0.049859
Homo_sapiens_newGene_4393	Homo_sapiens_newGene_4393	0.706865	1.01193	0.594353	1.5425	0.370583	0.902623
Homo_sapiens_newGene_4399	Homo_sapiens_newGene_4399	0	0	0	0.471475	0	0
Homo_sapiens_newGene_4398	Homo_sapiens_newGene_4398	1.26333	0.764943	1.4447	2.09617	1.54148	1.35923
Homo_sapiens_newGene_4029	Homo_sapiens_newGene_4029	0.674352	1.15786	0.202116	0.559578	0.243073	0.147822
ENSG00000047597	XK	1.29975	0.97656	0.996797	1.22186	2.10767	1.66344
Homo_sapiens_newGene_4023	Homo_sapiens_newGene_4023	0	0	0	0	0.182474	0
Homo_sapiens_newGene_4022	Homo_sapiens_newGene_4022	0.068275	0.110139	0	0	0	0.367499
Homo_sapiens_newGene_4026	Homo_sapiens_newGene_4026	0.856927	0.598635	0.85499	0.056586	0.137833	0.587985
Homo_sapiens_newGene_4024	Homo_sapiens_newGene_4024	0.173732	0.100782	0	0	0	0.125893
ENSG00000157168	NRG1	0.463877	0.279278	0.245088	0.990297	0.996205	1.80001
ENSG00000123124	WWP1	9.65191	7.18339	9.06386	6.22378	13.6859	10.6007
ENSG00000113140	SPARC	0.27187	0.207489	0.379029	0.315258	0.526832	0.512144
ENSG00000184113	CLDN5	0.039598	0.158724	0.073724	0.167527	0.099691	0.183875
ENSG00000184110	EIF3C	151.91	177.609	145.538	157.099	147.957	160.862
ENSG00000184117	NIPSNAP1	67.3883	66.5323	68.735	50.8112	56.9073	57.9745
ENSG00000168229	PTGDR	0	0	0	0	0	0
ENSG00000168228	ZCCHC4	5.88345	5.54352	4.92658	5.26024	8.39559	7.45062
ENSG00000163235	TGFA	8.49692	7.21042	6.73858	8.02649	15.6709	11.548
ENSG00000166049	PASD1	0	0	0	0	0	0
ENSG00000162545	CAMK2N1	4.65767	5.01749	4.39899	6.42722	4.18545	6.05058
ENSG00000166046	TCP11L2	0.982491	0.744429	1.32205	0.040447	0.437271	0.143935
ENSG00000162542	TMCO4	8.66171	8.22397	8.66916	4.72166	4.78433	5.28062
ENSG00000162543	UBXN10	0.068448	0.042325	0.018469	0.01311	0.032623	0.050486
ENSG00000284609	OR8B3	0	0	0	0	0	0
ENSG00000204010	IFIT1B	0	0	0.052615	0	0	0.024452
ENSG00000204019	CT83	15.756	15.0257	12.252	14.6215	10.324	16.3253
ENSG00000184434	LRRC19	0	0.024981	0	0.021306	0	0
ENSG00000254087	LYN	16.3553	13.9645	13.9551	6.17145	16.3498	11.823
ENSG00000283654	LMLN2	0	0	0	0	0	0
ENSG00000158113	LRRC43	0.168476	0.164334	0.192987	0.045413	0	0.064747
ENSG00000137776	SLTM	17.7956	14.437	15.9942	10.3842	24.6806	17.7037
ENSG00000137770	CTDSPL2	4.76027	3.6493	4.71603	2.0902	6.88751	4.01365
Homo_sapiens_newGene_3552	Homo_sapiens_newGene_3552	1.91221	1.80996	3.47392	1.30449	2.68317	1.52781
Homo_sapiens_newGene_3553	Homo_sapiens_newGene_3553	0.07228	0.256445	0.096069	0.250475	0	0.186105
Homo_sapiens_newGene_3550	Homo_sapiens_newGene_3550	0.096376	0.670856	0.230895	0.545461	0.105377	0
Homo_sapiens_newGene_3556	Homo_sapiens_newGene_3556	0	0	0.170669	0	0	0.093403
Homo_sapiens_newGene_3557	Homo_sapiens_newGene_3557	1.25232	1.67263	1.61949	1.80343	1.20673	1.44717
Homo_sapiens_newGene_3554	Homo_sapiens_newGene_3554	0.658141	0.499225	0.91842	2.14764	0.78126	2.00704
Homo_sapiens_newGene_3555	Homo_sapiens_newGene_3555	0.435552	0.0998	0.204907	0.231101	0.72327	0.405287
ENSG00000130204	TOMM40	88.978	99.0693	92.9375	153.644	82.3436	110.13
ENSG00000130202	NECTIN2	42.6709	51.2149	50.4882	47.5387	36.1206	42.4739
ENSG00000130203	APOE	4.22798	5.97154	6.48604	6.29505	3.77983	4.08184
ENSG00000011275	RNF216	20.7953	20.1061	23.1315	12.3865	19.6533	15.8075
ENSG00000157837	SPPL3	12.1737	12.137	12.5626	12.1288	11.8221	12.3067
ENSG00000130208	APOC1	10.8258	10.968	10.5118	14.4095	4.36281	7.79803
ENSG00000157833	GAREM2	3.6448	4.19104	3.81343	2.20363	2.20072	2.51037
ENSG00000168522	FNTA	25.7645	26.901	22.9298	26.4014	25.4392	30.0603
ENSG00000165533	TTC8	6.89568	6.06407	5.74939	3.0477	7.47978	7.03833
Homo_sapiens_newGene_5815	Homo_sapiens_newGene_5815	0	0	0	0	0	0.180054
Homo_sapiens_newGene_5814	Homo_sapiens_newGene_5814	0	0.14622	0	0	0.073375	0
Homo_sapiens_newGene_5817	Homo_sapiens_newGene_5817	1.42674	2.46234	2.34617	3.29498	2.33532	1.45458
Homo_sapiens_newGene_5811	Homo_sapiens_newGene_5811	0.543519	0.327637	0.404215	0.536525	0	0.129971
Homo_sapiens_newGene_5810	Homo_sapiens_newGene_5810	0.376652	0.281403	0.144938	0	0	0.102216
Homo_sapiens_newGene_5813	Homo_sapiens_newGene_5813	2.05177	1.33003	2.23738	0.652609	1.67977	1.23218
Homo_sapiens_newGene_5812	Homo_sapiens_newGene_5812	1.70733	2.10037	1.7138	1.08343	2.62854	1.63443
Homo_sapiens_newGene_5819	Homo_sapiens_newGene_5819	0.704644	0.677821	0.818245	0.184211	0.672232	0.604576
Homo_sapiens_newGene_5818	Homo_sapiens_newGene_5818	0.333144	0.042674	0.059828	0	0	0
ENSG00000161091	MFSD12	78.2733	83.3315	89.0827	96.6813	60.4754	81.4032
Homo_sapiens_newGene_51	Homo_sapiens_newGene_51	0.219403	0.4919	0.885087	0.580495	0.301031	0
ENSG00000171476	HOPX	0	0	0	0	0	0
ENSG00000205057	CLLU1OS	0	0	0	0	0	0
ENSG00000121381	TAS2R9	0	0	0	0	0	0
ENSG00000121380	BCL2L14	0.020603	0.027778	0.034334	0	0.051383	0.05565
ENSG00000178381	ZFAND2A	27.1955	27.763	24.9362	38.6162	24.307	28.9069
ENSG00000042429	MED17	7.96828	6.89676	7.20369	5.4696	10.1304	7.70884
ENSG00000178385	PLEKHM3	0.819033	0.709623	1.03005	0.337798	0.897	0.41205
ENSG00000178386	ZNF223	0.946645	0.47648	1.01394	0.560388	0.678215	1.22612
ENSG00000171867	PRNP	42.7724	39.2279	39.7156	25.3235	47.8691	43.5862
ENSG00000171865	RNASEH1	32.5939	28.0633	36.2581	18.7025	34.2048	24.6699
ENSG00000171864	PRND	0	0	0	0	0	0
ENSG00000171863	RPS7	1006.89	975.404	884.944	1448.82	900.49	1126.85
ENSG00000171862	PTEN	5.75322	4.97705	5.23933	5.9669	7.34082	6.42121
ENSG00000171861	MRM3	20.4262	21.2213	20.2816	20.9819	17.2686	22.1826
ENSG00000171860	C3AR1	0.066508	0	0.077268	0	0.018863	0
ENSG00000041880	PARP3	7.238	9.17128	7.82493	4.17052	5.69058	5.35899
ENSG00000174982	OR4S2	0	0	0	0	0	0
ENSG00000174989	FBXW8	4.26442	3.7412	5.64009	1.65295	4.74487	2.45517
ENSG00000134453	RBM17	36.7386	38.9288	31.4924	43.415	39.7003	41.3884
ENSG00000134452	FBH1	22.2359	21.2959	21.0096	14.142	17.3966	16.1479
Homo_sapiens_newGene_5289	Homo_sapiens_newGene_5289	0.076762	0.261944	0.1801	0.060961	0.083454	0.265036
ENSG00000124802	EEF1E1	39.4334	37.5398	32.4792	47.6762	42.2703	45.9209
ENSG00000161328	LRRC56	0.53781	0.723963	0.549884	0.441151	0.32741	0.126939
ENSG00000160058	BSDC1	15.7042	14.0261	14.9853	10.4451	13.6528	13.4026
ENSG00000160055	TMEM234	3.9011	3.20849	4.53249	5.49899	3.00837	4.81064
ENSG00000243317	STMP1	21.6924	18.8733	19.8139	34.2713	24.9204	28.4674
ENSG00000215045	GRID2IP	0.109948	0.081612	0.104774	0	0	0.017593
ENSG00000160050	CCDC28B	2.54443	1.64519	1.69791	2.60035	1.4381	1.47035
ENSG00000160051	IQCC	3.09527	2.45995	2.41025	2.04935	2.64133	3.11649
ENSG00000215041	NEURL4	8.17839	7.86433	9.43931	5.14059	7.34581	7.41272
ENSG00000042286	AIFM2	26.7799	30.3056	28.5577	37.4891	33.1914	36.0431
ENSG00000285385	AC098582.1	0	0	0.020361	0	0	0
ENSG00000285382	FO393400.1	0	0.033257	0.005314	0.009108	0	0
ENSG00000175581	MRPL48	26.1155	20.5135	20.1077	34.2201	28.1843	29.9281
ENSG00000175582	RAB6A	40.0619	34.4434	37.0458	24.1346	42.8174	34.1184
ENSG00000036530	CYP46A1	0.038077	0.014773	0.152787	0	0	0.043256
ENSG00000177984	LCN15	0	0.114287	0	0	0	0
ENSG00000065989	PDE4A	13.3099	13.4204	11.1767	11.0225	3.13027	10.7402
ENSG00000177981	ASB8	8.72878	8.96629	8.21505	4.26597	8.1583	7.55026
ENSG00000177989	ODF3B	2.96501	3.42386	2.45038	1.52155	0.617019	1.09584
ENSG00000175634	RPS6KB2	53.5641	56.0822	60.0019	27.0277	17.2682	19.2035
ENSG00000135324	MRAP2	0.255197	0.381237	0.349549	0.249882	0.171572	0.066363
ENSG00000147400	CETN2	15.358	12.7072	13.2854	20.7498	16.4773	17.7253
ENSG00000147403	RPL10	530.345	557.233	537.406	940.565	437.629	598.243
ENSG00000147408	CSGALNACT1	0.805678	0.768259	1.03804	0.667652	1.00298	0.833504
ENSG00000131668	BARX1	0	0	0	0	0	0
ENSG00000213265	TSGA13	0.016783	0	0.00726	0	0	0.002635
ENSG00000221977	OR4E2	0	0	0	0	0	0
ENSG00000003137	CYP26B1	4.36108	4.21242	4.53076	1.7823	4.94915	3.82854
ENSG00000221970	OR2A1	0.00484	0.195693	0.022331	0	0.066966	0.051678
ENSG00000248099	INSL3	1.21958	0.957263	1.02313	0.555525	0.159738	0.235142
ENSG00000132313	MRPL35	9.40727	7.9901	6.98849	11.0328	10.2577	7.78626
ENSG00000221978	CCNL2	27.7887	27.0796	27.6241	22.0775	21.4147	24.964
ENSG00000237763	AMY1A	0	0	0	0	0	0
ENSG00000177673	TEX44	0	0	0	0	0	0
ENSG00000177674	AGTRAP	48.2953	53.6796	50.3556	48.6213	30.472	40.2604
ENSG00000177675	CD163L1	0.260233	0.146777	0.152786	0.152406	0.331972	0.340906
ENSG00000237765	FAM200B	9.10649	8.24573	7.67757	11.9028	9.7227	9.99616
ENSG00000177679	SRRM3	1.57219	1.87037	1.79562	1.35675	0.527497	0.950121
ENSG00000272196	HIST2H2AA4	87.2786	102.301	106.927	119.572	55.8719	88.547
ENSG00000172009	THOP1	50.0019	60.5806	59.4368	68.2618	46.0254	64.5462
ENSG00000172000	ZNF556	0.013301	0	0	0	0	0
ENSG00000172005	MAL	0	0	0	0	0	0
ENSG00000172006	ZNF554	1.26276	1.06815	1.2762	0.646224	0.757465	0.986263
ENSG00000172007	RAB33B	1.07143	0.913877	0.921571	0.471268	1.3984	1.12627
Homo_sapiens_newGene_4984	Homo_sapiens_newGene_4984	6.56838	6.74206	8.48084	7.12727	9.35722	8.15469
ENSG00000188277	C15orf62	0.786965	0.885464	1.01545	0.466158	0.40592	0.482497
ENSG00000198805	PNP	107.535	112.828	99.8038	152.72	141.404	165.061
Homo_sapiens_newGene_4986	Homo_sapiens_newGene_4986	0.27178	0	0	0.434899	0	0.223098
ENSG00000248329	APELA	0	0	0	0	0	0
Homo_sapiens_newGene_4987	Homo_sapiens_newGene_4987	4.62778	6.22325	6.69593	9.21863	3.84029	5.18678
ENSG00000069869	NEDD4	18.8722	13.342	17.6507	11.1613	36.6565	18.2042
ENSG00000250298	GIMD1	0	0	0	0	0	0
ENSG00000259900	AC026464.1	0.019994	0	0	0	0	0
ENSG00000115816	CEBPZ	18.6736	16.0095	17.4354	17.3316	26.9639	22.7135
ENSG00000071991	CDH19	0	0	0	0	0	0
ENSG00000071994	PDCD2	24.3923	22.686	20.1056	35.4353	23.5886	29.4126
ENSG00000118997	DNAH7	0	0.005724	0.008372	0	0	0
ENSG00000157429	ZNF19	0.753537	0.682923	1.00512	0.627252	0.898598	0.536477
ENSG00000138018	SELENOI	5.45061	4.54123	5.3375	3.74872	8.91241	4.83933
ENSG00000271425	NBPF10	1.43009	1.24566	1.52688	0.891948	1.9345	1.54398
ENSG00000146469	VIP	0	0	0	0	0	0
ENSG00000136144	RCBTB1	4.70712	3.6572	4.12008	2.32803	5.20508	3.3416
ENSG00000136147	PHF11	4.02148	4.43056	4.76491	4.1231	5.09703	4.20593
ENSG00000136146	MED4	13.5108	12.7468	10.0942	13.8108	12.9318	13.2593
ENSG00000136141	LRCH1	3.518	2.51444	3.1806	1.64446	4.30226	2.71075
ENSG00000136143	SUCLA2	10.2809	10.4142	9.4436	6.95582	12.1928	10.3744
ENSG00000196800	SPINK14	0	0	0	0	0	0
ENSG00000196805	SPRR2B	0	0	0	0	0	0
ENSG00000172915	NBEA	0.360811	0.262292	0.468594	0.147168	0.740062	0.255599
ENSG00000144191	CNGA3	0	0	0	0	0	0
ENSG00000144199	FAHD2B	19.7301	21.8748	21.6523	28.1074	15.8916	19.7381
ENSG00000236383	CCDC200	0.145522	0.384421	0.543675	0.492108	0.489398	0.51063
ENSG00000077279	DCX	0	0	0	0	0	0
ENSG00000085117	CD82	8.48313	8.96603	8.28293	5.51045	9.26683	10.8422
ENSG00000077274	CAPN6	0.013076	0	0	0	0	0
ENSG00000174514	MFSD4A	0.266229	0.257542	0.231512	0.138224	0.126972	0.032404
ENSG00000110944	IL23A	1.21472	1.21862	1.57649	0.975569	0.414686	0.74567
ENSG00000174516	PELI3	6.08023	6.24358	5.94994	4.92652	5.02857	4.69828
ENSG00000203705	TATDN3	8.56158	8.52006	8.79994	8.76593	5.97975	7.31016
ENSG00000116731	PRDM2	2.97061	2.96243	3.39764	1.02975	4.51699	2.14599
ENSG00000112893	MAN2A1	6.83259	5.51961	7.88468	1.17618	14.3606	4.15052
ENSG00000274068	AL449266.1	0.058568	0.050112	0.044025	0.018936	0.093475	0.008167
ENSG00000088448	ANKRD10	15.5722	15.7723	14.8015	16.9654	14.9995	14.8526
ENSG00000269026	AC003006.1	0	0	0.056254	0	0	0
ENSG00000072310	SREBF1	23.2939	24.973	29.8911	16.0612	16.1221	19.592
ENSG00000072315	TRPC5	0	0	0.004679	0	0	0
ENSG00000269028	MTRNR2L12	1.51262	1.17013	1.56657	1.12919	1.33507	1.15844
ENSG00000139053	PDE6H	0	0	0	0	0	0
ENSG00000139055	ERP27	0	0	0	0	0	0
ENSG00000151748	SAV1	27.5324	25.6213	28.0292	17.7879	31.5312	24.9236
ENSG00000285558	AC112504.2	0	0.075984	0	0	0	0
ENSG00000151743	AMN1	2.27764	2.39109	2.13405	1.98067	2.18982	2.01416
ENSG00000151746	BICD1	4.74402	6.10932	6.8726	5.73194	6.65288	7.27619
ENSG00000140443	IGF1R	4.92955	4.06883	5.41612	2.64928	8.40517	4.74228
ENSG00000170876	TMEM43	11.3852	10.751	11.0331	7.09764	12.2391	10.4065
ENSG00000170873	MTSS1	1.17745	0.958345	0.974988	1.00229	1.52465	1.29563
ENSG00000170871	KIAA0232	4.53659	3.58011	4.42476	2.20129	5.2506	3.3022
ENSG00000198513	ATL1	1.64524	1.32037	1.33353	1.223	1.67752	1.3665
ENSG00000013619	MAMLD1	2.80914	2.65421	2.68063	2.50784	5.07198	4.17402
ENSG00000117069	ST6GALNAC5	0.106138	0.128803	0.100824	0.035034	0.030283	0.063285
ENSG00000113761	ZNF346	5.03883	5.41	5.93772	3.42965	5.40934	5.25367
ENSG00000113763	UNC5A	1.61829	1.22524	1.45775	0.286271	0.529029	0.551486
ENSG00000169379	ARL13B	3.36295	2.40847	3.46372	1.10486	4.22305	3.07977
ENSG00000140993	TIGD7	0.630147	0.799983	1.21692	0.557316	0.575368	0.840577
ENSG00000140992	PDPK1	3.96541	3.62662	5.84538	1.26267	5.70147	3.17732
ENSG00000140990	NDUFB10	108.195	129.469	112.105	206.628	94.4524	147.455
[truncated: 22,200 more rows]
