# Supplementary material for: PAX6 promotes neuroendocrine phenotypes of prostate cancer via enhancing MET/STAT5A-mediated chromatin accessibility
Source: J Exp Clin Cancer Res. 2024 May 15;43:144. doi: 10.1186/s13046-024-03064-1 (PMC11094950; doi:10.1186/s13046-024-03064-1)
Supplement: Supplementary file 4 — Supplementary Material 4 [file 13046_2024_3064_MOESM4_ESM.xlsx]

## Sheet: Sheet1
Dataset	Platform	Title	Description	Reference*
GSE32967	GPL570	Modeling lethal prostate cancer variant with small cell carcinoma features	This study involved 22 samples, including various prostate cancer xenografts with adenocarcinoma (n=8) and neuroendocrine carcinoma (n=14) features. We used R to extract the expression matrix, and unpaired two-tailed Student’s t-test is performed in order to compare the mean gene expression among two groups.	Tzelepi V, Zhang J, Lu JF, Kleb B et al. Modeling a lethal prostate cancer variant with small-cell carcinoma features. Clin Cancer Res 2012 Feb 1;18(3):666-77. PMID: 22156612
GSE6752	GPL2891	CodeLink Expression Data from primary prostate tumor and prostate tumor metastases	GSE6752 dataset provided 31 sequencing samples in total, including 21 from metastatic androgen ablation resistant prostate cancer and 10 from primary prostate tumor samples. We classified the 31 sequencing samples as harmone sensitive prostate cancer (HSPC) for the primary prostate tumor samples (n=10) and harmone resistant prostate cancer (HRPC) for the metastatic androgen ablation resistant pro…	Chandran UR, Ma C, Dhir R, Bisceglia M et al. Gene expression profiles of prostate cancer reveal involvement of multiple molecular pathways in the metastatic process. BMC Cancer 2007 Apr 12;7:64. PMID: 17430594
GSE70380	GPL11154	Patient Derived Xenograft for Delivery of Precision Medicine in Castrate Resistant Prostate Cancer	In an effort to develop patient derived xenograft (PDX) models, the researchers took the metastatic site tissue from the rib lesion twice (ie, before and after enzalutamide treatment) over a twelve week period and implanted subcutaneously and under the renal capsule in immuno-deficient mice. To characterize and compare the genome and transcriptome landscapes of patient tumor tissues and the corre…	Kohli M, Wang L, Xie F, Sicotte H et al. Mutational Landscapes of Sequential Prostate Metastases and Matched Patient Derived Xenografts during Enzalutamide Therapy. PLoS One 2015;10(12):e0145176. PMID: 26695660
GSE16560	GPL5474	Molecular Sampling of Prostate Cancer: a dilemma for predicting disease progression	We used PanCanSurvPlot (https://smuonco.shinyapps.io/PanCanSurvPlot/) to conduct survival analysis between high and low expression of STAT5A.PanCanSurvPlot is a large-scale interactive web tool dedicated to pan-cancer transcriptome survival analysis and visualization. Its survival outcome is OS . The low expression group of STAT5A contained 22 samples, and the high expression group of STAT5A cont…	Sboner A, Demichelis F, Calza S, Pawitan Y et al. Molecular sampling of prostate cancer: a dilemma for predicting disease progression. BMC Med Genomics 2010 Mar 16;3:8. PMID: 20233430
GSE116918	GPL25318	Using biopsies to improve risk stratification in patients with prostate cancer treated with radical radiation therapy	We used PanCanSurvPlot (https://smuonco.shinyapps.io/PanCanSurvPlot/) to conduct survival analysis between high and low expression of MET. Its survival outcome is OS. The low expression group of MET contained 22 samples, and the high expression group of STAT5A contained 259 samples. The cut-off method chosen is Optimal.	Jain S, Lyons CA, Walker SM, McQuaid S et al. Validation of a Metastatic Assay using biopsies to improve risk stratification in patients with prostate cancer treated with radical radiation therapy. Ann Oncol 2018 Jan 1;29(1):215-222. PMID: 29045551
GSE239593	GPL11154	Ratiometric Inclusion of Fibroblasts Promotes Both Castration-resistant and Androgen-dependent Tumorigenic Progression in Engineered Prostate Cancer Tissues	The study employed the Illumina HiSeq 2000 platform (GPL11154) for expression profiling by high throughput sequencing and contained two cases of ADPC EPCaT derived from LNCaP cells and two cases of CRPC-ne EPCaT derived from PC3 cells. We used "Limma" package in R to conduct differential expression analysis.	Habbit NL, Anbiah B, Suresh J, Anderson L, Davies ML, Hassani I, Ghosh TM, Greene MW, Prabhakarpandian B, Arnold RD, Lipke EA. Ratiometric Inclusion of Fibroblasts Promotes Both Castration-Resistant and Androgen-Dependent Tumorigenic Progression in Engineered Prostate Cancer Tissues. Adv Healthc Mater. 2023 Dec;12(32):e2301139. doi: 10.1002/adhm.202301139. Epub 2023 Oct 31. PMID: 37450342.
GSE137829	GPL24676	Single-cell analysis supports a luminal-neuroendocrine transdifferentiation in human prostate cancer	GSE137829 dataset explores the cellular diversity in castration-resistant prostate cancer through single-cell RNA sequencing (scRNA-seq), focusing on neuroendocrine differentiation across 6 CRPC patients.Between the 6 CRPC patients, 4 patients had neuroendocrine characteristics of CRPC, and Patient 2# was the terminally differentiated NEPC. We used the previous method to score AR and NE in these …	Dong B, Miao J, Wang Y, Luo W et al. Single-cell analysis supports a luminal-neuroendocrine transdifferentiation in human prostate cancer. Commun Biol 2020 Dec 16;3(1):778. PMID: 33328604
Beltran 2016	dbGAP phs000909.v.p1	Divergent clonal evolution of castration resistant neuroendocrine prostate cancer	The sequencing data was downloaded from the cBioportal (https://www.cbioportal.org/), and we performed correlation analysis using the "corrplot" package in R, and analyzed the expression levels of PAX6.	Beltran, H., Prandi, D., Mosquera, J. et al. Divergent clonal evolution of castration-resistant neuroendocrine prostate cancer. Nat Med 22, 298–305 (2016). https://doi.org/10.1038/nm.4045
Broad/Cornell 2012	dbGAP phs000447.v1.p1	Exome sequencing identifies recurrent SPOP, FOXA1 and MED12 mutations in prostate cancer	The data was downloaded from cBioPortal (https://www.cbioportal.org/), which contained 112 prostate adenocarcinomas and matched normal samples, we analyzed the correlation between PAX6 and AR pathway genes using Pearson correlation analysis. The Pearson correlation coefficient ranges from -1 to 1, where -1 indicates a complete negative correlation, 0 indicates no linear relationship, and 1 indica…	Barbieri CE, Baca SC, Lawrence MS, Demichelis F, Blattner M, Theurillat JP, White TA, Stojanov P, Van Allen E, Stransky N, Nickerson E, Chae SS, Boysen G, Auclair D, Onofrio RC, Park K, Kitabayashi N, MacDonald TY, Sheikh K, Vuong T, Guiducci C, Cibulskis K, Sivachenko A, Carter SL, Saksena G, Voet D, Hussain WM, Ramos AH, Winckler W, Redman MC, Ardlie K, Tewari AK, Mosquera JM, Rupp N, Wild PJ, …
GSE21034	GPL10264	Integrative Genomic Profiling of Human Prostate Cancer	We used the CANCERTOOL (http://web.bioinformatics.cicbiogune.es/CANCERTOOL/index.html) to analyze the expression level of PAX6 in this dataset. Violin plots depicting the expression of the gene of interest among PCa specimens of the indicated Gleason grade in the indicated datasets. The Y-axis represents the Log2-normalized gene expression (fluorescence intensity values for microarray data or, se…	Taylor BS, Schultz N, Hieronymus H, Gopalan A et al. Integrative genomic profiling of human prostate cancer. Cancer Cell 2010 Jul 13;18(1):11-22. PMID: 20579941
SU2C/PCF 2019	www.cbioportal.org, https://github.com/cBioPortal/datahub/tree/master/public/prad_su2c_2019.	Genomic correlates of clinical outcome in advanced prostate cancer	We downloaded sequencing data from cBioPortal (https://www.cbioportal.org/) and analyzed the correlation between PAX6 and AR pathway genes using Pearson correlation analysis.The analysis was conducted on two distinct cohorts: androgen-resistant prostate cancers (n=208) and normal prostate glands (n=236). The Pearson correlation coefficient ranges from -1 to 1, where -1 indicates a complete negati…	Abida W, Cyrta J, Heller G, Prandi D, Armenia J, Coleman I, et al. Genomic correlates of clinical outcome in advanced prostate cancer. Proc Natl Acad Sci USA. 2019;116:11428–36. PMID: 31061129
GSE56288	GPL15520,GPL11154,GPL18573	Androgen receptor programming in human tissue implicates HOXB13 in prostate pathogenesis	We downloaded the bw files of GSE70079 dataset from GEO dataset (https://www.ncbi.nlm.nih.gov/geo/), and used IGV software to read the bw file, and set the data range to the same threshold to observe the chromatin accessibility in different samples, which included both normal tissue (n=7) and tumor tissue (n=13).	Pomerantz MM, Li F, Takeda DY, Lenci R et al. The androgen receptor cistrome is extensively reprogrammed in human prostate tumorigenesis. Nat Genet 2015 Nov;47(11):1346-51. PMID: 26457646
GSE161167	GPL20301	Genome-wide maps of the androgen receptor and H3K27 upon MED19 overexpression in LNCaP cells	We downloaded the bw files of GSE161167 dataset from GEO dataset (https://www.ncbi.nlm.nih.gov/geo/), and used IGV software to read the bw file, and set the data range to the same threshold to observe the chromatin accessibility in different samples, including LNCaP Vehicle cells (n=3) and LNCaP + R1881 cells (n=3).	Weber H, Ruoff R, Garabedian MJ. MED19 alters AR occupancy and gene expression in prostate cancer cells, driving MAOA expression and growth under low androgen. PLoS Genet 2021 Jan;17(1):e1008540. PMID: 33513133
GSE35988	GPL6480, GPL6848, GPL9075, GPL9128	The Mutational Landscape of Lethal Castrate Resistant Prostate Cancer	The study includes 244 samples and utilizes four platforms, including Agilent Whole Human Genome Microarray and Human Genome CGH Microarray. Gene expression profiling and array CGH (aCGH) was performed on matched benign prostate tissues (n=28), localized prostate cancer (n=59), and metastatic castrate resistant prostate cancer (CRPC, n=35). We used the CANCERTOOL (http://web.bioinformatics.cicbio…	Grasso CS, Wu YM, Robinson DR, Cao X et al. The mutational landscape of lethal castration-resistant prostate cancer. Nature 2012 Jul 12;487(7406):239-43. PMID: 22722839
GSE3325	GPL570	Integrative Genomic and Proteomic Analysis of Prostate Cancer Reveals Signatures of Metastatic Progression	We used the CANCERTOOL (http://web.bioinformatics.cicbiogune.es/CANCERTOOL/index.html) to analyze the expression level of PAX6 in this dataset. Violin plots depicting the expression of the gene of interest among nontumoral (N), primary tumor (PT) and metastatic (M) PCa specimens in the indicated datasets. The Yaxis represents the Log2-normalized gene expression (fluorescence intensity values for …	Varambally S, Yu J, Laxman B, Rhodes DR et al. Integrative genomic and proteomic analysis of prostate cancer reveals signatures of metastatic progression. Cancer Cell 2005 Nov;8(5):393-406. PMID: 16286247
GSE66187	GPL15659	SRRM4 Expression and the Loss of REST Activity May Promote the Emergence of the Neuroendocrine Phenotype in Castration-Resistant Prostate Cancer	GSE66187 dataset contains genome expression oligonucleotide microarray profiles of 24 LuCaP PCa xenograft lines and 71 CRPC metastases from 47 patients. Among them, 20 samples with AR+/NE- and 4 samples with AR-/NE+ molecular characteristics were included in 24 LuCaP PCa xenograft lines, and 51 patient samples with CHGA negative (AR+/NE- ) molecular characteristics, 5 patient samples with CHGA po…	Zhang X, Coleman IM, Brown LG, True LD et al. SRRM4 Expression and the Loss of REST Activity May Promote the Emergence of the Neuroendocrine Phenotype in Castration-Resistant Prostate Cancer. Clin Cancer Res 2015 Oct 15;21(20):4698-708. PMID: 26071481
GSE202299	GPL24676	Neuropilin-2 axis in regulating secretory phenotype of neuroendocrine-like prostate cancer cells: implication in therapy resistance	GSE202299 dataset includes high-throughput sequencing data from three cases of C42B cells, three cases of C42B-shTP53/RB1 cells, three cases of C42B-shTP53/RB1-Scramble cells, and three cases of C42B-shTP53/RB1-siNRP2 cells. We conducted differential gene expression analysis on the high-throughput sequencing data from the three cases of C42B-Scramble cells and the three cases of C42B-shTP53/RB1,a…	Islam R, Mishra J, Polavaram NS, Bhattacharya S et al. Neuropilin-2 axis in regulating secretory phenotype of neuroendocrine-like prostate cancer cells and its implication in therapy resistance. Cell Rep 2022 Jul 19;40(3):111097. PMID: 35858551
GSE244024	GPL28038	ONECUT2 Activates Diverse Resistance Drivers of Androgen Receptor-Independent Heterogeneity in Prostate Cancer (RNA-seq)	GSE244024 dataset compares the transcriptome changes after the overexpression ONECUT2 (OC2) gene in LNCaP and LAPC4 cells. We selected transcriptome data of LNCaP cells and LNCaP overexpressing OC2 cells, because the study indicates OC2 directly activates resistance through multiple drivers associated with adenocarcinoma, stem-like and neuroendocrine variants. Therefore, LNCaP overexpressing OC2 …	Qian C, Yang Q, Rotinen M, Huang R et al. ONECUT2 Activates Diverse Resistance Drivers of Androgen Receptor-Independent Heterogeneity in Prostate Cancer. bioRxiv 2023 Oct 12. PMID: 37905039
GSE40275	GPL15974	Gene expression of samples derived from normal lung and patients with small cell lung cancer (SCLC) or non-small cell lung cancer (NSCLC)	GSE40275 dataset contains 22 sequencing samples from 8 SCLCs, 19 sequencing samples from 16 NSCLCs, and 43 sequencing samples from 14 normal lungs. We used R to extract the expression matrix and ANOVA test is performed in order to compare the mean gene expression among these groups.	Kastner S, Voss T, Keuerleber S, Glöckel C et al. Expression of G protein-coupled receptor 19 in human lung cancer cells is triggered by entry into S-phase and supports G(2)-M cell-cycle progression. Mol Cancer Res 2012 Oct;10(10):1343-58. PMID: 22912338
GSE43346	GPL570,GPL96,GPL97	Gene repression with H3K27me3 modification in human small cell lung cancer	GSE43346 database contains gene expression sequencing data from 23 clinical SCLC samples and 42 normal tissue samples, We used R to extract the expression matrix and ANOVA test is performed in order to compare the mean gene expression among these groups.	Sato T, Kaneda A, Tsuji S, Isagawa T et al. PRC2 overexpression and PRC2-target gene repression relating to poorer prognosis in small cell lung cancer. Sci Rep 2013;3:1911. PMID: 23714854
MD Anderson,2023 cohort		Integrative molecular analyses of the MD Anderson prostate cancer patient-derived xenograft (MDA PCa PDX) series	This study selected 44 PDXs derived from 38 patients with clinically annotated, 64 potentially lethal, hormone-naïve PCa or CRPC from primary or different metastatic sites. We analyzed the correlation between AR and PAX6 in the sequencing data of these 44 PDXs and calculated the Pearson correlation coefficient, the Pearson correlation coefficient ranges from -1 to 1, where -1 indicates a complete…	Anselmino N, Labanca E, Shepherd PDA, Dong J, Yang J, Song X, Nandakumar S, Kundra R, Lee CJ, Schultz N, Zhang J, Araujo JC, Aparicio AM, Subudhi SK, Corn PG, Pisters LL, Ward JF, Davis JW, Vazquez ES, Gueron G, Logothetis CJ, Futreal A, Troncoso P, Chen Y, Navone NM. Integrative molecular analyses of the MD Anderson prostate cancer patient-derived xenograft (MDA PCa PDX) series. Clin Cancer Res.…
Gao, 2014 cohort		Organoid cultures derived from patients with advanced prostate cancer	This study included a total of 12 patients were sampled, and we analyzed the correlation between AR and PAX6 on the sequencing data of the ADT patients and calculated the Pearson correlation coefficient, the Pearson correlation coefficient ranges from -1 to 1, where -1 indicates a complete negative correlation, 0 indicates no linear relationship, and 1 indicates a complete positive correlation.	Dong Gao, Ian Vela, Andrea Sboner, Phillip J. Iaquinta, Wouter R. Karthaus, Anuradha Gopalan, Catherine Dowling, Jackline N. Wanjala, Eva A. Undvall, Vivek K. Arora, John Wongvipat, Myriam Kossai, Sinan Ramazanoglu, Luendreo P. Barboza, Wei Di, Zhen Cao, Qi Fan Zhang, Inna Sirota, Leili Ran, Theresa Y. MacDonald, Himisha Beltran, Juan-Miguel Mosquera, Karim A. Touijer, Peter T. Scardino, Vincent …
TCGA prostate cancer database			We analyzed the relationship between PAX6 and MET in tumor samples (n=497) and the relationship between PAX6 and STAT5A in tumor samples (n=492) from TCGA prostate cancer database.	https://www.cancer.gov/ccg/research/genome-sequencing/tcga/publications
Fred Hutchinson 2016 Cohort		Substantial interindividual and limited intraindividual genomic diversity among tumors from men with metastatic prostate cancer	This study included transcript expression by microarray hybridization (n = 171 tumors from 63 men), and all samples were treated with androgen deprivation therapy (ADT) and following disease progression. We analyzed the correlation between AR and PAX6 on the sequencing data of the 171 samples and calculated the Pearson correlation coefficient, the Pearson correlation coefficient ranges from -1 to…	Kumar A, Coleman I, Morrissey C, Zhang X, True LD, Gulati R, Etzioni R, Bolouri H, Montgomery B, White T, Lucas JM, Brown LG, Dumpit RF, DeSarkar N, Higano C, Yu EY, Coleman R, Schultz N, Fang M, Lange PH, Shendure J, Vessella RL, Nelson PS. Substantial interindividual and limited intraindividual genomic diversity among tumors from men with metastatic prostate cancer. Nat Med. 2016 Apr;22(4):369-…
			*Note: references can be found in the main text.
