# Supplementary material for: PAX6 promotes neuroendocrine phenotypes of prostate cancer via enhancing MET/STAT5A-mediated chromatin accessibility
Source: J Exp Clin Cancer Res. 2024 May 15;43:144. doi: 10.1186/s13046-024-03064-1 (PMC11094950; doi:10.1186/s13046-024-03064-1)
Supplement: Supplementary file 5 — Supplementary Material 5 [file 13046_2024_3064_MOESM5_ESM.xlsx]

## Sheet: Feuil1
Clinical sample used in Figure 1D
No	Type	Age	cT	cN	M	PSA（ng/ml）	ISUP	G1	G2	Gleason Score
1	Primary Pca	66	2b	0	0	24.4	4	4	4	8
2	CRPC	68	3a	1	1	29.95	5	4	5	9
3	NEPC	66	3b	1	1	4.6	4	4	4	8
Clinical sample used in Figure 6 C
No	Type	Age	cT	cN	M	PSA（ng/ml）	ISUP	G1	G2	Gleason Score
4	Primary Pca	73	2c	0	0	27	5	4	5	9
5	CRPC	64	3b	1	1	14.78	5	5	4	9
6	NEPC	71	4	1	1	7.48	4	4	4	8
Clinical sample used in Figure 7 C
No	Type	Age	cT	cN	M	PSA（ng/ml）	ISUP	G1	G2	Gleason Score
7	Primary Pca	79	2c	0	0	19	3	4	3	7
8	CRPC	70	4	1	1	13.84	4	4	4	8
9	NEPC	85	4	1	1	8.15	4	4	4	8
